# Supplementary material for: Poly[[[silver(I)-μ-1,4-bis­[(imidazol-1-yl)meth­yl]benzene-κ2 N 3:N 3′-silver(I)-μ-1,4-bis­[(imidazol-1-yl)meth­yl]benzene-κ2 N 3:N 3′] 4,4′-diazenediyldibenzoate] dihydrate]
Source: Acta Crystallogr Sect E Struct Rep Online. 2011 Mar 23;67(Pt 4):m473. doi: 10.1107/S1600536811008816 (PMC3100071; doi:10.1107/S1600536811008816)
Supplement: Supplementary file 1 [file e-67-0m473-sup1.cif]

##############################################################################
###                                                                        ###
###        Electronic paper (Acta Crystallographica Section E)             ###
###                                                                        ###
##############################################################################
#                                                                            #
# This CIF contains the data in a paper accepted for publication in Acta     #
# Crystallographica Section E. It conforms to the requirements of Notes      #
# for Authors for Section E, and has been peer reviewed under the auspices   #
# of the IUCr Commission on Journals.                                        #
#                                                                            #
# Full details of the Crystallographic Information File format               #
# are given in the paper "The Crystallographic Information File (CIF):       #
# a New Standard Archive File for Crystallography" by S. R. Hall, F. H.      #
# Allen and I. D. Brown [Acta Cryst. (1991), A47, 655-685].                  #
#                                                                            #
# The current version of the core CIF dictionary is obtainable from          #
# ftp://ftp.iucr.org/pub/cif_core.dic. The current version number is 2.4.    #
#                                                                            #
# Software is freely available for graphical display of the structure(s) in  #
# this CIF.  For information consult the CIF home page http://www.iucr.org/  #
# cif/home.html                                                              #
#                                                                            #
# This file may be used for bona fide research purposes within the           #
# scientific community so long as proper attribution is given to the journal # 
# article from which it was obtained.                                        #
#                                                                            #
##############################################################################
                                             
data_global
_audit_creation_method     'SHELXL97'
_journal_date_recd_electronic     2011-02-13
_journal_date_accepted     2011-03-08
_journal_name_full     'Acta Crystallographica, Section E'
_journal_year     2011
_journal_volume     67
_journal_issue      4
_journal_page_first     m473
_journal_page_last     m473
_journal_paper_category     QM
_journal_coeditor_code     BT5474
_publ_contact_author_name     'Professor Qian Qiao'
_publ_contact_author_address
;
College of Chemical Engineering,
Changchun University of Technology,
Changchun 130012,
People's Republic of China
;
_publ_contact_author_email     qiaoqianccut@yahoo.com.cn
_publ_contact_author_fax     ?
_publ_contact_author_phone     ?
_publ_section_title
;\
Poly[[[silver(I)-\m-1,4-bis[(imidazol-1-yl)methyl]benzene-\k^2^<i>N</i>^3^:\
<i>N</i>^3'^-silver(I)-\m-1,4-bis[(imidazol-1-yl)methyl]benzene-\
\k^2^<i>N</i>^3^:<i>N</i>^3'^] 4,4'-diazenediyldibenzoate] dihydrate]
;
loop_
    _publ_author_name
    _publ_author_address
    'Qian Qiao'
;
College of Chemical Engineering,
Changchun University of Technology,
Changchun 130012,
People's Republic of China
;
    'Mei Tian'
;
College of Chemical Engineering,
Changchun University of Technology,
Changchun 130012,
People's Republic of China
;
    'Da-Yong Liu'
;
College of Chemical Engineering,
Changchun University of Technology,
Changchun 130012,
People's Republic of China
;
    'Shu-Jiang Wang'
;
College of Chemical Engineering,
Changchun University of Technology,
Changchun 130012,
People's Republic of China
;
data_I
_audit_creation_method     SHELXL-97
_chemical_name_systematic
;
Poly[[[silver(I)-\m-1,4-bis[(imidazol-1-yl)methyl]benzene-
\k^2^<i>N</i>^3^:<i>N</i>^3'^-silver(I)-\m-1,4-bis[(imidazol-1-
yl)methyl]benzene-\k^2^<i>N</i>^3^:<i>N</i>^3'^]
4,4'-diazenediyldibenzoate] dihydrate]
;
_chemical_name_common     ?
_chemical_formula_moiety     'C28 H28 Ag2 N8 2+, C14 H8 N2 O4 2-, 2(H2 O)'
_chemical_formula_sum     'C42 H40 Ag2 N10 O6'
_chemical_formula_iupac     '[Ag2 (C14 H14 N4)2] (C14 H8 N2 O4), 2H2 O'
_chemical_formula_weight     996.58
_chemical_melting_point     ?
_symmetry_cell_setting     triclinic
_symmetry_space_group_name_H-M     'P -1'
_symmetry_space_group_name_Hall     '-P 1'
loop_
    _symmetry_equiv_pos_as_xyz
    'x, y, z'
    '-x, -y, -z'
_cell_length_a     9.4944(6)
_cell_length_b     9.7810(7)
_cell_length_c     24.4049(9)
_cell_angle_alpha     84.111(4)
_cell_angle_beta     88.765(4)
_cell_angle_gamma     63.245(7)
_cell_volume     2012.3(2)
_cell_formula_units_Z     2
_cell_measurement_reflns_used     8145
_cell_measurement_theta_min     4.20
_cell_measurement_theta_max     26.40
_cell_measurement_temperature     293(2)
_exptl_crystal_description     block
_exptl_crystal_colour     'pale yellow'
_exptl_crystal_size_max     0.30
_exptl_crystal_size_mid     0.24
_exptl_crystal_size_min     0.21
_exptl_crystal_density_diffrn     1.645
_exptl_crystal_density_meas     ?
_exptl_crystal_density_method     'not measured'
_exptl_crystal_F_000     1008
_exptl_absorpt_coefficient_mu     1.036
_exptl_absorpt_correction_type     multi-scan
_exptl_absorpt_process_details
;
(CrysAlis RED; Oxford Diffraction, 2006)
;
_exptl_absorpt_correction_T_min     0.42
_exptl_absorpt_correction_T_max     0.74
_exptl_special_details
;
;
_diffrn_ambient_temperature     293(2)
_diffrn_radiation_type     MoK\a
_diffrn_radiation_wavelength     0.71073
_diffrn_radiation_source     'fine-focus sealed tube'
_diffrn_radiation_monochromator     graphite
_diffrn_measurement_device_type     'Oxford Diffraction Gemini R Ultra'
_diffrn_measurement_method     \w
_diffrn_detector_area_resol_mean     10.0
_diffrn_reflns_number     13525
_diffrn_reflns_av_R_equivalents     0.0182
_diffrn_reflns_av_sigmaI/netI     0.0407
_diffrn_reflns_theta_min     4.20
_diffrn_reflns_theta_max     26.40
_diffrn_reflns_theta_full     25.00
_diffrn_measured_fraction_theta_max     0.988
_diffrn_measured_fraction_theta_full     0.992
_diffrn_reflns_limit_h_min     -11
_diffrn_reflns_limit_h_max     11
_diffrn_reflns_limit_k_min     -12
_diffrn_reflns_limit_k_max     12
_diffrn_reflns_limit_l_min     -24
_diffrn_reflns_limit_l_max     30
_diffrn_standards_number     ?
_diffrn_standards_interval_count     ?
_diffrn_standards_interval_time     ?
_diffrn_standards_decay_%     ?
_refine_special_details
;
 Refinement of F^2^ against ALL reflections.  The weighted R-factor wR and
 goodness of fit S are based on F^2^, conventional R-factors R are based
 on F, with F set to zero for negative F^2^. The threshold expression of
 F^2^ > 2sigma(F^2^) is used only for calculating R-factors(gt) etc. and is
 not relevant to the choice of reflections for refinement.  R-factors based
 on F^2^ are statistically about twice as large as those based on F, and R-
 factors based on ALL data will be even larger.
;
_reflns_number_total     8145
_reflns_number_gt     5125
_reflns_threshold_expression     I>2\s(I)
_refine_ls_structure_factor_coef     Fsqd
_refine_ls_matrix_type     full
_refine_ls_R_factor_all     0.0709
_refine_ls_R_factor_gt     0.0398
_refine_ls_wR_factor_gt     0.0943
_refine_ls_wR_factor_ref     0.1016
_refine_ls_goodness_of_fit_ref     1.015
_refine_ls_restrained_S_all     1.014
_refine_ls_number_reflns     8145
_refine_ls_number_parameters     541
_refine_ls_number_restraints     6
_refine_ls_hydrogen_treatment     constr
_refine_ls_weighting_scheme     calc
_refine_ls_weighting_details
         'calc w=1/[\s^2^(Fo^2^)+(0.0528P)^2^+0.0000P] where P=(Fo^2^+2Fc^2^)/3'
_atom_sites_solution_hydrogens     geom
_atom_sites_solution_primary     direct
_atom_sites_solution_secondary     difmap
_refine_ls_shift/su_max     0.001
_refine_ls_shift/su_mean     0.000
_refine_diff_density_max     1.383
_refine_diff_density_min     -1.044
_refine_ls_extinction_method     none
_refine_ls_extinction_coef     ?
loop_
    _atom_type_symbol
    _atom_type_description
    _atom_type_scat_dispersion_real
    _atom_type_scat_dispersion_imag
    _atom_type_scat_source
    'C' 'C' 0.0033 0.0016
                         'International Tables Vol C Tables 4.2.6.8 and 6.1.1.4'
    'H' 'H' 0.0000 0.0000
                         'International Tables Vol C Tables 4.2.6.8 and 6.1.1.4'
    'N' 'N' 0.0061 0.0033
                         'International Tables Vol C Tables 4.2.6.8 and 6.1.1.4'
    'O' 'O' 0.0106 0.0060
                         'International Tables Vol C Tables 4.2.6.8 and 6.1.1.4'
    'Ag' 'Ag' -0.8971 1.1015
                         'International Tables Vol C Tables 4.2.6.8 and 6.1.1.4'
_computing_data_collection     'CrysAlis CCD (Oxford Diffraction, 2006)'
_computing_cell_refinement     'CrysAlis CCD (Oxford Diffraction, 2006)'
_computing_data_reduction     'CrysAlis RED (Oxford Diffraction, 2006)'
_computing_structure_solution     'SHELXS97 (Sheldrick, 2008)'
_computing_structure_refinement     'SHELXL97 (Sheldrick, 2008)'
_computing_molecular_graphics     'SHELXTL (Sheldrick, 2008)'
_computing_publication_material     'SHELXTL (Sheldrick, 2008)'
loop_
    _atom_site_type_symbol
    _atom_site_label
    _atom_site_fract_x
    _atom_site_fract_y
    _atom_site_fract_z
    _atom_site_U_iso_or_equiv
    _atom_site_adp_type
    _atom_site_calc_flag
    _atom_site_refinement_flags
    _atom_site_occupancy
    _atom_site_disorder_assembly
    _atom_site_disorder_group
    C C1 0.4668(4) 0.6968(4) 0.36130(15) 0.0563(9) Uani d . 1 . .
    H H1 0.4077 0.8025 0.3622 0.068 Uiso calc R 1 . .
    C C2 0.5853(4) 0.6290(4) 0.32737(14) 0.0556(9) Uani d . 1 . .
    H H2 0.6228 0.6782 0.3006 0.067 Uiso calc R 1 . .
    C C3 0.5543(3) 0.4537(4) 0.38025(12) 0.0423(7) Uani d . 1 . .
    H H3 0.5684 0.3582 0.3967 0.051 Uiso calc R 1 . .
    C C4 0.7804(4) 0.3517(4) 0.31781(13) 0.0587(10) Uani d . 1 . .
    H H4A 0.8024 0.2545 0.3390 0.070 Uiso calc R 1 . .
    H H4B 0.8700 0.3721 0.3228 0.070 Uiso calc R 1 . .
    C C5 0.7643(3) 0.3364(4) 0.25806(12) 0.0427(7) Uani d . 1 . .
    C C6 0.7031(4) 0.2437(4) 0.24143(14) 0.0556(9) Uani d . 1 . .
    H H6 0.6644 0.1941 0.2676 0.067 Uiso calc R 1 . .
    C C7 0.6983(4) 0.2230(4) 0.18644(14) 0.0574(9) Uani d . 1 . .
    H H7 0.6568 0.1593 0.1761 0.069 Uiso calc R 1 . .
    C C8 0.7542(3) 0.2957(4) 0.14689(12) 0.0414(7) Uani d . 1 . .
    C C9 0.8099(4) 0.3932(4) 0.16302(13) 0.0482(8) Uani d . 1 . .
    H H9 0.8429 0.4473 0.1366 0.058 Uiso calc R 1 . .
    C C10 0.8176(4) 0.4119(4) 0.21810(13) 0.0511(8) Uani d . 1 . .
    H H10 0.8590 0.4758 0.2284 0.061 Uiso calc R 1 . .
    C C11 0.7589(3) 0.2668(4) 0.08728(13) 0.0521(8) Uani d . 1 . .
    H H11A 0.6876 0.2234 0.0809 0.062 Uiso calc R 1 . .
    H H11B 0.7233 0.3638 0.0642 0.062 Uiso calc R 1 . .
    C C12 1.0059(4) 0.1906(4) 0.03344(13) 0.0504(8) Uani d . 1 . .
    H H12 0.9732 0.2842 0.0118 0.060 Uiso calc R 1 . .
    C C13 1.0080(4) 0.0133(4) 0.09413(14) 0.0551(9) Uani d . 1 . .
    H H13 0.9794 -0.0401 0.1223 0.066 Uiso calc R 1 . .
    C C14 1.1443(4) -0.0405(4) 0.06767(14) 0.0553(9) Uani d . 1 . .
    H H14 1.2268 -0.1392 0.0743 0.066 Uiso calc R 1 . .
    C C15 1.4332(4) 0.1450(5) -0.14000(15) 0.0609(9) Uani d . 1 . .
    H H15 1.3515 0.2445 -0.1411 0.073 Uiso calc R 1 . .
    C C16 1.5447(4) 0.0934(5) -0.17812(14) 0.0605(10) Uani d . 1 . .
    H H16 1.5539 0.1493 -0.2100 0.073 Uiso calc R 1 . .
    C C17 1.5860(4) -0.0903(4) -0.11316(13) 0.0504(8) Uani d . 1 . .
    H H17 1.6319 -0.1859 -0.0924 0.061 Uiso calc R 1 . .
    C C18 1.7908(4) -0.1566(5) -0.18476(13) 0.0586(9) Uani d . 1 . .
    H H18A 1.8364 -0.2558 -0.1628 0.070 Uiso calc R 1 . .
    H H18B 1.8631 -0.1120 -0.1825 0.070 Uiso calc R 1 . .
    C C19 1.7766(3) -0.1816(4) -0.24384(12) 0.0422(7) Uani d . 1 . .
    C C20 1.7362(4) -0.2936(4) -0.25662(13) 0.0580(9) Uani d . 1 . .
    H H20 1.7087 -0.3481 -0.2286 0.070 Uiso calc R 1 . .
    C C21 1.7358(4) -0.3263(4) -0.31030(14) 0.0569(9) Uani d . 1 . .
    H H21 1.7089 -0.4030 -0.3178 0.068 Uiso calc R 1 . .
    C C22 1.7748(3) -0.2467(4) -0.35278(11) 0.0390(7) Uani d . 1 . .
    C C23 1.8106(3) -0.1309(4) -0.34061(12) 0.0444(7) Uani d . 1 . .
    H H23 1.8338 -0.0736 -0.3689 0.053 Uiso calc R 1 . .
    C C24 1.8123(4) -0.0996(4) -0.28692(13) 0.0478(8) Uani d . 1 . .
    H H24 1.8378 -0.0219 -0.2794 0.057 Uiso calc R 1 . .
    C C25 1.7813(3) -0.2857(4) -0.41137(13) 0.0505(8) Uani d . 1 . .
    H H25A 1.7261 -0.3475 -0.4142 0.061 Uiso calc R 1 . .
    H H25B 1.7272 -0.1913 -0.4356 0.061 Uiso calc R 1 . .
    C C26 2.1755(4) -0.5495(4) -0.44614(14) 0.0535(9) Uani d . 1 . .
    H H26 2.2632 -0.6446 -0.4467 0.064 Uiso calc R 1 . .
    C C27 2.0211(3) -0.3084(4) -0.46087(12) 0.0421(7) Uani d . 1 . .
    H H27 1.9806 -0.2044 -0.4733 0.050 Uiso calc R 1 . .
    C C28 2.0419(4) -0.5236(4) -0.41991(14) 0.0531(8) Uani d . 1 . .
    H H28 2.0203 -0.5966 -0.3990 0.064 Uiso calc R 1 . .
    C C29 1.2536(4) -0.4939(4) 0.08366(14) 0.0568(9) Uani d . 1 . .
    C C30 1.1939(4) -0.4119(4) 0.13444(12) 0.0427(7) Uani d . 1 . .
    C C31 1.0345(4) -0.3561(4) 0.14751(13) 0.0478(8) Uani d . 1 . .
    H H31 0.9656 -0.3669 0.1238 0.057 Uiso calc R 1 . .
    C C32 0.9781(4) -0.2866(4) 0.19416(13) 0.0481(8) Uani d . 1 . .
    H H32 0.8713 -0.2482 0.2015 0.058 Uiso calc R 1 . .
    C C33 1.0808(4) -0.2725(4) 0.23113(12) 0.0426(7) Uani d . 1 . .
    C C34 1.2384(4) -0.3263(4) 0.21846(13) 0.0498(8) Uani d . 1 . .
    H H34 1.3074 -0.3169 0.2425 0.060 Uiso calc R 1 . .
    C C35 1.2940(4) -0.3936(4) 0.17063(13) 0.0492(8) Uani d . 1 . .
    H H35 1.3998 -0.4272 0.1624 0.059 Uiso calc R 1 . .
    C C36 0.8488(3) -0.1055(3) 0.34361(12) 0.0383(7) Uani d . 1 . .
    C C37 0.6912(4) -0.0543(4) 0.35628(13) 0.0471(8) Uani d . 1 . .
    H H37 0.6233 -0.0666 0.3326 0.057 Uiso calc R 1 . .
    C C38 0.6354(3) 0.0141(4) 0.40339(13) 0.0469(8) Uani d . 1 . .
    H H38 0.5293 0.0482 0.4112 0.056 Uiso calc R 1 . .
    C C39 0.7335(3) 0.0341(3) 0.44001(11) 0.0372(7) Uani d . 1 . .
    C C40 0.8927(3) -0.0219(3) 0.42703(12) 0.0388(7) Uani d . 1 . .
    H H40 0.9614 -0.0129 0.4513 0.047 Uiso calc R 1 . .
    C C41 0.9501(3) -0.0888(3) 0.38049(12) 0.0399(7) Uani d . 1 . .
    H H41 1.0564 -0.1237 0.3729 0.048 Uiso calc R 1 . .
    C C42 0.6712(4) 0.1177(4) 0.49038(12) 0.0425(7) Uani d . 1 . .
    N N1 0.4465(3) 0.5863(3) 0.39436(11) 0.0491(7) Uani d . 1 . .
    N N2 0.6407(3) 0.4737(3) 0.33959(9) 0.0410(6) Uani d . 1 . .
    N N3 0.9191(3) 0.1608(3) 0.07206(10) 0.0421(6) Uani d . 1 . .
    N N4 1.1436(3) 0.0707(3) 0.02991(11) 0.0522(7) Uani d . 1 . .
    N N5 1.4586(3) 0.0284(4) -0.09930(11) 0.0538(7) Uani d . 1 . .
    N N6 1.6413(3) -0.0567(3) -0.16084(10) 0.0457(6) Uani d . 1 . .
    N N7 1.9436(3) -0.3701(3) -0.42960(9) 0.0371(6) Uani d . 1 . .
    N N8 2.1618(3) -0.4131(3) -0.47186(11) 0.0487(7) Uani d . 1 . .
    N N9 1.0353(3) -0.2065(3) 0.28132(11) 0.0480(6) Uani d . 1 . .
    N N10 0.8960(3) -0.1731(3) 0.29367(10) 0.0462(6) Uani d . 1 . .
    O O1 0.5368(3) 0.2259(3) 0.48619(10) 0.0694(7) Uani d . 1 . .
    O O2 0.7631(3) 0.0773(3) 0.53134(9) 0.0601(6) Uani d . 1 . .
    O O3 1.1669(3) -0.5339(4) 0.06016(11) 0.0797(8) Uani d . 1 . .
    O O4 1.3891(3) -0.5200(5) 0.06974(12) 0.1081(12) Uani d . 1 . .
    Ag Ag1 1.31507(3) 0.04951(4) -0.029913(12) 0.07450(13) Uani d . 1 . .
    Ag Ag2 0.31551(3) 0.61261(4) 0.467482(11) 0.06951(13) Uani d . 1 . .
    O O1W 1.1940(4) 0.3750(4) -0.04740(11) 0.1012(11) Uani d D 1 . .
    H HW11 1.1640 0.4002 -0.0154 0.152 Uiso d RD 1 . .
    H HW12 1.2938 0.3250 -0.0444 0.152 Uiso d RD 1 . .
    O O2W 1.5129(4) -0.7010(4) -0.01539(14) 0.1170(13) Uani d D 1 . .
    H HW21 1.4571 -0.6378 0.0069 0.176 Uiso d RD 1 . .
    H HW22 1.5218 -0.6454 -0.0430 0.176 Uiso d RD 1 . .
loop_
    _atom_site_aniso_label
    _atom_site_aniso_U_11
    _atom_site_aniso_U_22
    _atom_site_aniso_U_33
    _atom_site_aniso_U_12
    _atom_site_aniso_U_13
    _atom_site_aniso_U_23
    C1 0.056(2) 0.035(2) 0.067(2) -0.0095(16) 0.0096(17) -0.0138(17)
    C2 0.059(2) 0.045(2) 0.055(2) -0.0180(17) 0.0104(17) -0.0005(17)
    C3 0.0488(18) 0.044(2) 0.0353(16) -0.0203(15) 0.0054(14) -0.0105(14)
    C4 0.0437(18) 0.061(2) 0.0429(18) 0.0025(16) 0.0034(15) -0.0107(16)
    C5 0.0359(15) 0.044(2) 0.0364(16) -0.0069(14) 0.0091(13) -0.0113(14)
    C6 0.063(2) 0.059(2) 0.047(2) -0.0310(19) 0.0211(16) -0.0049(17)
    C7 0.065(2) 0.064(3) 0.057(2) -0.039(2) 0.0157(17) -0.0183(18)
    C8 0.0323(15) 0.0435(19) 0.0416(17) -0.0099(14) 0.0073(13) -0.0112(14)
    C9 0.0570(19) 0.047(2) 0.0417(18) -0.0242(17) 0.0168(14) -0.0076(15)
    C10 0.055(2) 0.053(2) 0.052(2) -0.0281(17) 0.0137(16) -0.0189(16)
    C11 0.0397(17) 0.066(2) 0.0403(17) -0.0130(16) 0.0051(14) -0.0167(16)
    C12 0.060(2) 0.044(2) 0.0385(18) -0.0164(17) 0.0111(15) -0.0044(15)
    C13 0.070(2) 0.042(2) 0.050(2) -0.0228(18) 0.0162(17) -0.0037(16)
    C14 0.060(2) 0.040(2) 0.052(2) -0.0091(17) 0.0122(17) -0.0110(17)
    C15 0.051(2) 0.060(3) 0.058(2) -0.0127(18) 0.0076(17) -0.0095(19)
    C16 0.060(2) 0.062(3) 0.047(2) -0.018(2) 0.0122(17) -0.0001(18)
    C17 0.061(2) 0.053(2) 0.0388(18) -0.0260(18) 0.0083(15) -0.0118(15)
    C18 0.0446(18) 0.079(3) 0.0432(19) -0.0175(18) 0.0087(15) -0.0206(18)
    C19 0.0333(15) 0.051(2) 0.0381(17) -0.0142(14) 0.0067(12) -0.0112(14)
    C20 0.075(2) 0.069(3) 0.0405(19) -0.043(2) 0.0129(17) -0.0024(17)
    C21 0.072(2) 0.066(3) 0.050(2) -0.046(2) 0.0057(17) -0.0077(18)
    C22 0.0274(14) 0.048(2) 0.0346(16) -0.0111(14) 0.0048(12) -0.0051(14)
    C23 0.0445(16) 0.044(2) 0.0421(17) -0.0176(15) 0.0170(13) -0.0060(14)
    C24 0.0489(18) 0.046(2) 0.052(2) -0.0229(16) 0.0177(15) -0.0197(16)
    C25 0.0345(16) 0.071(2) 0.0423(18) -0.0184(16) 0.0033(13) -0.0147(16)
    C26 0.0498(19) 0.043(2) 0.055(2) -0.0075(16) -0.0040(16) -0.0145(17)
    C27 0.0478(17) 0.0378(19) 0.0358(16) -0.0148(15) 0.0070(14) -0.0066(13)
    C28 0.060(2) 0.041(2) 0.056(2) -0.0209(18) -0.0010(17) -0.0017(16)
    C29 0.052(2) 0.051(2) 0.0461(19) -0.0036(17) 0.0021(17) -0.0108(16)
    C30 0.0503(18) 0.0351(18) 0.0403(17) -0.0169(15) 0.0087(14) -0.0068(13)
    C31 0.0526(18) 0.049(2) 0.0475(19) -0.0265(16) 0.0005(15) -0.0109(15)
    C32 0.0440(17) 0.053(2) 0.0499(19) -0.0228(16) 0.0066(14) -0.0128(16)
    C33 0.0501(18) 0.0424(19) 0.0410(17) -0.0242(15) 0.0110(14) -0.0145(14)
    C34 0.0504(18) 0.057(2) 0.051(2) -0.0306(17) 0.0056(15) -0.0148(16)
    C35 0.0447(17) 0.052(2) 0.0503(19) -0.0201(16) 0.0106(15) -0.0124(16)
    C36 0.0428(16) 0.0327(17) 0.0388(16) -0.0159(14) 0.0017(13) -0.0068(13)
    C37 0.0406(16) 0.054(2) 0.0496(19) -0.0217(15) -0.0027(14) -0.0165(16)
    C38 0.0336(15) 0.047(2) 0.056(2) -0.0125(14) 0.0039(14) -0.0179(16)
    C39 0.0412(16) 0.0313(17) 0.0349(15) -0.0129(13) -0.0001(13) -0.0014(12)
    C40 0.0410(16) 0.0396(18) 0.0363(16) -0.0190(14) -0.0026(13) -0.0017(13)
    C41 0.0373(15) 0.0380(18) 0.0424(17) -0.0153(14) 0.0019(13) -0.0034(14)
    C42 0.0453(18) 0.0394(19) 0.0408(17) -0.0168(15) -0.0003(14) -0.0064(14)
    N1 0.0461(15) 0.0501(18) 0.0486(16) -0.0171(13) 0.0141(12) -0.0197(14)
    N2 0.0394(13) 0.0397(17) 0.0318(13) -0.0066(11) 0.0055(11) -0.0073(11)
    N3 0.0463(14) 0.0432(17) 0.0330(13) -0.0152(13) 0.0063(11) -0.0126(12)
    N4 0.0558(17) 0.0525(19) 0.0431(16) -0.0188(14) 0.0153(12) -0.0131(14)
    N5 0.0540(17) 0.061(2) 0.0483(17) -0.0254(15) 0.0162(13) -0.0189(15)
    N6 0.0418(14) 0.0571(19) 0.0367(14) -0.0191(13) 0.0087(11) -0.0156(12)
    N7 0.0356(12) 0.0409(16) 0.0318(13) -0.0140(12) 0.0016(10) -0.0070(11)
    N8 0.0416(14) 0.058(2) 0.0449(15) -0.0192(14) 0.0105(12) -0.0169(14)
    N9 0.0501(15) 0.0552(18) 0.0448(15) -0.0270(14) 0.0108(12) -0.0181(13)
    N10 0.0485(15) 0.0496(17) 0.0436(15) -0.0228(13) 0.0087(12) -0.0168(12)
    O1 0.0503(14) 0.0697(18) 0.0605(15) 0.0017(13) -0.0033(12) -0.0273(13)
    O2 0.0551(13) 0.0705(17) 0.0395(12) -0.0129(12) -0.0039(11) -0.0142(11)
    O3 0.0803(18) 0.098(2) 0.0607(16) -0.0336(17) 0.0136(14) -0.0435(15)
    O4 0.0660(18) 0.172(4) 0.079(2) -0.037(2) 0.0278(15) -0.069(2)
    Ag1 0.0708(2) 0.1030(3) 0.05629(19) -0.04152(19) 0.03180(14) -0.03127(17)
    Ag2 0.06397(19) 0.0992(3) 0.05733(19) -0.04227(18) 0.03016(14) -0.03882(16)
    O1W 0.162(3) 0.130(3) 0.0544(17) -0.101(3) 0.0134(18) -0.0196(17)
    O2W 0.077(2) 0.135(3) 0.101(2) -0.0014(19) -0.0064(18) -0.070(2)
_geom_special_details
;
 All esds (except the esd in the dihedral angle between two l.s. planes)
 are estimated using the full covariance matrix.  The cell esds are taken
 into account individually in the estimation of esds in distances, angles
 and torsion angles; correlations between esds in cell parameters are only
 used when they are defined by crystal symmetry.  An approximate (isotropic)
 treatment of cell esds is used for estimating esds involving l.s. planes.
;
loop_
    _geom_bond_atom_site_label_1
    _geom_bond_atom_site_label_2
    _geom_bond_site_symmetry_2
    _geom_bond_distance
    _geom_bond_publ_flag
    C1 C2 . 1.339(5) ?
    C1 N1 . 1.364(4) ?
    C1 H1 . 0.9300 ?
    C2 N2 . 1.367(4) ?
    C2 H2 . 0.9300 ?
    C3 N1 . 1.315(4) ?
    C3 N2 . 1.328(4) ?
    C3 H3 . 0.9300 ?
    C4 N2 . 1.463(4) ?
    C4 C5 . 1.499(4) ?
    C4 H4A . 0.9700 ?
    C4 H4B . 0.9700 ?
    C5 C6 . 1.373(5) ?
    C5 C10 . 1.385(5) ?
    C6 C7 . 1.382(5) ?
    C6 H6 . 0.9300 ?
    C7 C8 . 1.377(5) ?
    C7 H7 . 0.9300 ?
    C8 C9 . 1.372(5) ?
    C8 C11 . 1.506(4) ?
    C9 C10 . 1.383(4) ?
    C9 H9 . 0.9300 ?
    C10 H10 . 0.9300 ?
    C11 N3 . 1.470(4) ?
    C11 H11A . 0.9700 ?
    C11 H11B . 0.9700 ?
    C12 N4 . 1.314(4) ?
    C12 N3 . 1.334(4) ?
    C12 H12 . 0.9300 ?
    C13 C14 . 1.338(5) ?
    C13 N3 . 1.359(4) ?
    C13 H13 . 0.9300 ?
    C14 N4 . 1.349(4) ?
    C14 H14 . 0.9300 ?
    C15 C16 . 1.347(5) ?
    C15 N5 . 1.370(5) ?
    C15 H15 . 0.9300 ?
    C16 N6 . 1.361(4) ?
    C16 H16 . 0.9300 ?
    C17 N5 . 1.313(4) ?
    C17 N6 . 1.337(4) ?
    C17 H17 . 0.9300 ?
    C18 N6 . 1.464(4) ?
    C18 C19 . 1.506(4) ?
    C18 H18A . 0.9700 ?
    C18 H18B . 0.9700 ?
    C19 C20 . 1.377(5) ?
    C19 C24 . 1.386(5) ?
    C20 C21 . 1.381(5) ?
    C20 H20 . 0.9300 ?
    C21 C22 . 1.377(4) ?
    C21 H21 . 0.9300 ?
    C22 C23 . 1.381(4) ?
    C22 C25 . 1.510(4) ?
    C23 C24 . 1.378(4) ?
    C23 H23 . 0.9300 ?
    C24 H24 . 0.9300 ?
    C25 N7 . 1.467(4) ?
    C25 H25A . 0.9700 ?
    C25 H25B . 0.9700 ?
    C26 C28 . 1.338(5) ?
    C26 N8 . 1.366(4) ?
    C26 H26 . 0.9300 ?
    C27 N8 . 1.309(4) ?
    C27 N7 . 1.330(4) ?
    C27 H27 . 0.9300 ?
    C28 N7 . 1.363(4) ?
    C28 H28 . 0.9300 ?
    C29 O3 . 1.232(4) ?
    C29 O4 . 1.241(4) ?
    C29 C30 . 1.505(4) ?
    C30 C35 . 1.393(4) ?
    C30 C31 . 1.400(4) ?
    C31 C32 . 1.360(4) ?
    C31 H31 . 0.9300 ?
    C32 C33 . 1.403(4) ?
    C32 H32 . 0.9300 ?
    C33 C34 . 1.385(4) ?
    C33 N9 . 1.411(4) ?
    C34 C35 . 1.376(4) ?
    C34 H34 . 0.9300 ?
    C35 H35 . 0.9300 ?
    C36 C37 . 1.387(4) ?
    C36 C41 . 1.403(4) ?
    C36 N10 . 1.414(4) ?
    C37 C38 . 1.365(4) ?
    C37 H37 . 0.9300 ?
    C38 C39 . 1.393(4) ?
    C38 H38 . 0.9300 ?
    C39 C40 . 1.398(4) ?
    C39 C42 . 1.506(4) ?
    C40 C41 . 1.349(4) ?
    C40 H40 . 0.9300 ?
    C41 H41 . 0.9300 ?
    C42 O1 . 1.236(4) ?
    C42 O2 . 1.250(3) ?
    N1 Ag2 . 2.123(3) ?
    N4 Ag1 . 2.117(3) ?
    N5 Ag1 . 2.118(3) ?
    N8 Ag2 1_744 2.132(3) ?
    N9 N10 . 1.249(3) ?
    Ag2 N8 1_366 2.132(3) ?
    O1W HW11 . 0.8487 ?
    O1W HW12 . 0.8495 ?
    O2W HW21 . 0.8495 ?
    O2W HW22 . 0.8489 ?
loop_
    _geom_angle_atom_site_label_1
    _geom_angle_atom_site_label_2
    _geom_angle_atom_site_label_3
    _geom_angle_site_symmetry_1
    _geom_angle_site_symmetry_3
    _geom_angle
    _geom_angle_publ_flag
    C2 C1 N1 . . 109.1(3) ?
    C2 C1 H1 . . 125.4 ?
    N1 C1 H1 . . 125.4 ?
    C1 C2 N2 . . 106.9(3) ?
    C1 C2 H2 . . 126.5 ?
    N2 C2 H2 . . 126.5 ?
    N1 C3 N2 . . 111.4(3) ?
    N1 C3 H3 . . 124.3 ?
    N2 C3 H3 . . 124.3 ?
    N2 C4 C5 . . 114.0(2) ?
    N2 C4 H4A . . 108.8 ?
    C5 C4 H4A . . 108.8 ?
    N2 C4 H4B . . 108.8 ?
    C5 C4 H4B . . 108.8 ?
    H4A C4 H4B . . 107.7 ?
    C6 C5 C10 . . 118.2(3) ?
    C6 C5 C4 . . 121.6(3) ?
    C10 C5 C4 . . 120.1(3) ?
    C5 C6 C7 . . 121.0(3) ?
    C5 C6 H6 . . 119.5 ?
    C7 C6 H6 . . 119.5 ?
    C8 C7 C6 . . 120.7(3) ?
    C8 C7 H7 . . 119.7 ?
    C6 C7 H7 . . 119.7 ?
    C9 C8 C7 . . 118.6(3) ?
    C9 C8 C11 . . 120.1(3) ?
    C7 C8 C11 . . 121.3(3) ?
    C8 C9 C10 . . 120.8(3) ?
    C8 C9 H9 . . 119.6 ?
    C10 C9 H9 . . 119.6 ?
    C9 C10 C5 . . 120.6(3) ?
    C9 C10 H10 . . 119.7 ?
    C5 C10 H10 . . 119.7 ?
    N3 C11 C8 . . 111.3(2) ?
    N3 C11 H11A . . 109.4 ?
    C8 C11 H11A . . 109.4 ?
    N3 C11 H11B . . 109.4 ?
    C8 C11 H11B . . 109.4 ?
    H11A C11 H11B . . 108.0 ?
    N4 C12 N3 . . 111.3(3) ?
    N4 C12 H12 . . 124.4 ?
    N3 C12 H12 . . 124.4 ?
    C14 C13 N3 . . 107.0(3) ?
    C14 C13 H13 . . 126.5 ?
    N3 C13 H13 . . 126.5 ?
    C13 C14 N4 . . 109.5(3) ?
    C13 C14 H14 . . 125.3 ?
    N4 C14 H14 . . 125.3 ?
    C16 C15 N5 . . 109.5(3) ?
    C16 C15 H15 . . 125.2 ?
    N5 C15 H15 . . 125.2 ?
    C15 C16 N6 . . 106.5(3) ?
    C15 C16 H16 . . 126.7 ?
    N6 C16 H16 . . 126.7 ?
    N5 C17 N6 . . 111.5(3) ?
    N5 C17 H17 . . 124.2 ?
    N6 C17 H17 . . 124.2 ?
    N6 C18 C19 . . 114.3(3) ?
    N6 C18 H18A . . 108.7 ?
    C19 C18 H18A . . 108.7 ?
    N6 C18 H18B . . 108.7 ?
    C19 C18 H18B . . 108.7 ?
    H18A C18 H18B . . 107.6 ?
    C20 C19 C24 . . 117.7(3) ?
    C20 C19 C18 . . 120.8(3) ?
    C24 C19 C18 . . 121.4(3) ?
    C19 C20 C21 . . 121.3(3) ?
    C19 C20 H20 . . 119.4 ?
    C21 C20 H20 . . 119.4 ?
    C22 C21 C20 . . 120.7(3) ?
    C22 C21 H21 . . 119.6 ?
    C20 C21 H21 . . 119.6 ?
    C21 C22 C23 . . 118.5(3) ?
    C21 C22 C25 . . 121.3(3) ?
    C23 C22 C25 . . 120.2(3) ?
    C24 C23 C22 . . 120.6(3) ?
    C24 C23 H23 . . 119.7 ?
    C22 C23 H23 . . 119.7 ?
    C23 C24 C19 . . 121.2(3) ?
    C23 C24 H24 . . 119.4 ?
    C19 C24 H24 . . 119.4 ?
    N7 C25 C22 . . 112.5(2) ?
    N7 C25 H25A . . 109.1 ?
    C22 C25 H25A . . 109.1 ?
    N7 C25 H25B . . 109.1 ?
    C22 C25 H25B . . 109.1 ?
    H25A C25 H25B . . 107.8 ?
    C28 C26 N8 . . 108.8(3) ?
    C28 C26 H26 . . 125.6 ?
    N8 C26 H26 . . 125.6 ?
    N8 C27 N7 . . 111.3(3) ?
    N8 C27 H27 . . 124.4 ?
    N7 C27 H27 . . 124.4 ?
    C26 C28 N7 . . 107.0(3) ?
    C26 C28 H28 . . 126.5 ?
    N7 C28 H28 . . 126.5 ?
    O3 C29 O4 . . 125.1(3) ?
    O3 C29 C30 . . 117.9(3) ?
    O4 C29 C30 . . 117.0(3) ?
    C35 C30 C31 . . 118.0(3) ?
    C35 C30 C29 . . 121.9(3) ?
    C31 C30 C29 . . 120.1(3) ?
    C32 C31 C30 . . 121.5(3) ?
    C32 C31 H31 . . 119.3 ?
    C30 C31 H31 . . 119.3 ?
    C31 C32 C33 . . 120.1(3) ?
    C31 C32 H32 . . 119.9 ?
    C33 C32 H32 . . 119.9 ?
    C34 C33 C32 . . 118.9(3) ?
    C34 C33 N9 . . 116.5(3) ?
    C32 C33 N9 . . 124.6(3) ?
    C35 C34 C33 . . 120.7(3) ?
    C35 C34 H34 . . 119.7 ?
    C33 C34 H34 . . 119.7 ?
    C34 C35 C30 . . 120.8(3) ?
    C34 C35 H35 . . 119.6 ?
    C30 C35 H35 . . 119.6 ?
    C37 C36 C41 . . 119.0(3) ?
    C37 C36 N10 . . 116.4(2) ?
    C41 C36 N10 . . 124.6(3) ?
    C38 C37 C36 . . 120.2(3) ?
    C38 C37 H37 . . 119.9 ?
    C36 C37 H37 . . 119.9 ?
    C37 C38 C39 . . 121.6(3) ?
    C37 C38 H38 . . 119.2 ?
    C39 C38 H38 . . 119.2 ?
    C38 C39 C40 . . 117.1(3) ?
    C38 C39 C42 . . 122.0(3) ?
    C40 C39 C42 . . 120.9(2) ?
    C41 C40 C39 . . 122.3(3) ?
    C41 C40 H40 . . 118.9 ?
    C39 C40 H40 . . 118.9 ?
    C40 C41 C36 . . 119.8(3) ?
    C40 C41 H41 . . 120.1 ?
    C36 C41 H41 . . 120.1 ?
    O1 C42 O2 . . 126.0(3) ?
    O1 C42 C39 . . 116.6(3) ?
    O2 C42 C39 . . 117.2(3) ?
    C3 N1 C1 . . 105.9(3) ?
    C3 N1 Ag2 . . 124.4(2) ?
    C1 N1 Ag2 . . 127.9(2) ?
    C3 N2 C2 . . 106.7(3) ?
    C3 N2 C4 . . 125.6(3) ?
    C2 N2 C4 . . 127.3(3) ?
    C12 N3 C13 . . 106.3(3) ?
    C12 N3 C11 . . 126.6(3) ?
    C13 N3 C11 . . 127.1(3) ?
    C12 N4 C14 . . 105.9(3) ?
    C12 N4 Ag1 . . 126.4(2) ?
    C14 N4 Ag1 . . 127.3(2) ?
    C17 N5 C15 . . 105.4(3) ?
    C17 N5 Ag1 . . 130.1(3) ?
    C15 N5 Ag1 . . 124.5(2) ?
    C17 N6 C16 . . 107.0(3) ?
    C17 N6 C18 . . 125.5(3) ?
    C16 N6 C18 . . 126.9(3) ?
    C27 N7 C28 . . 106.8(3) ?
    C27 N7 C25 . . 125.2(3) ?
    C28 N7 C25 . . 128.0(3) ?
    C27 N8 C26 . . 106.1(3) ?
    C27 N8 Ag2 . 1_744 126.6(2) ?
    C26 N8 Ag2 . 1_744 125.8(2) ?
    N10 N9 C33 . . 114.3(2) ?
    N9 N10 C36 . . 114.8(2) ?
    N4 Ag1 N5 . . 170.34(10) ?
    N1 Ag2 N8 . 1_366 160.25(10) ?
    HW11 O1W HW12 . . 105.1 ?
    HW21 O2W HW22 . . 104.9 ?
loop_
    _geom_hbond_atom_site_label_D
    _geom_hbond_atom_site_label_H
    _geom_hbond_atom_site_label_A
    _geom_hbond_site_symmetry_A
    _geom_hbond_distance_DH
    _geom_hbond_distance_HA
    _geom_hbond_distance_DA
    _geom_hbond_angle_DHA
    O1W HW12 O2W 1_565 0.85 2.11 2.879(5) 151
    O1W HW11 O3 1_565 0.85 2.02 2.828(4) 159
    O2W HW21 O4 . 0.85 1.93 2.758(4) 163
    O2W HW22 O4 2_845 0.85 2.18 2.909(6) 144
