# Supplementary material for: Poly[[[silver(I)-μ-1,4-bis­[(imidazol-1-yl)meth­yl]benzene-κ2 N 3:N 3′-silver(I)-μ-1,4-bis­[(imidazol-1-yl)meth­yl]benzene-κ2 N 3:N 3′] 4,4′-diazenediyldibenzoate] dihydrate]
Source: Acta Crystallogr Sect E Struct Rep Online. 2011 Mar 23;67(Pt 4):m473. doi: 10.1107/S1600536811008816 (PMC3100071; doi:10.1107/S1600536811008816)
Supplement: Supplementary file 2 [file e-67-0m473-Isup2.hkl]

#
# h,k,l, Fc-squared, Fo-squared, sigma(Fo-squared) and status flag
#
data_I
_shelx_title ' sad in P-1'
_shelx_refln_list_code          4
_shelx_F_calc_maximum      263.15
_exptl_crystal_F_000      1008.00
_reflns_d_resolution_high  0.7994
 
loop_
 _symmetry_equiv_pos_as_xyz
 'x, y, z'
 '-x, -y, -z'
 
_cell_length_a     9.4944
_cell_length_b     9.7810
_cell_length_c    24.4049
_cell_angle_alpha  84.111
_cell_angle_beta   88.765
_cell_angle_gamma  63.245
 
_shelx_F_squared_multiplier     1.000
 
loop_
 _refln_index_h
 _refln_index_k
 _refln_index_l
 _refln_F_squared_calc
 _refln_F_squared_meas
 _refln_F_squared_sigma
 _refln_observed_status
   2   0   0    28203.52    27082.46    503.24 o
   3   0   0     6519.75     6491.96     28.40 o
   4   0   0     2142.27     2270.14     20.17 o
   5   0   0     1257.03     1145.24     21.57 o
   6   0   0     1945.15     2070.28     24.07 o
   7   0   0       35.19       28.02     10.11 o
   8   0   0     1042.31     1134.99     22.69 o
   9   0   0      268.68      239.84     18.41 o
  10   0   0        0.16      -17.08     34.16 o
 -10   1   0        7.14       27.09     37.10 o
  -9   1   0        8.01        1.60     13.93 o
  -8   1   0       72.43       88.35     17.03 o
  -7   1   0      109.04       99.78     12.97 o
  -6   1   0      492.69      476.19     15.02 o
  -5   1   0     1394.15     1630.46     36.57 o
  -4   1   0     1713.46     1827.75     22.07 o
  -3   1   0     1122.66     1095.00     13.02 o
  -2   1   0     3297.98     3295.04     31.80 o
   2   1   0     1057.95     1064.78     15.90 o
   3   1   0      556.26      553.75     13.83 o
   4   1   0      340.46      354.84      9.38 o
   5   1   0      202.22      226.31      9.32 o
   6   1   0      345.45      362.41     13.01 o
   7   1   0      435.61      445.82     17.77 o
   8   1   0        6.63        7.58      9.38 o
   9   1   0       83.21       99.16     16.04 o
  10   1   0        1.01       -9.42     31.80 o
  11   1   0        2.91       12.37     32.39 o
  -9   2   0      147.53      191.99     40.64 o
  -8   2   0      215.61      240.95     20.20 o
  -7   2   0     1319.23     1451.88     33.01 o
  -6   2   0      139.69      137.54     16.58 o
  -5   2   0     1249.70     1279.15     23.94 o
  -4   2   0      943.49     1096.83     16.54 o
  -3   2   0       74.70       88.35      9.99 o
  -2   2   0     6696.73     6753.20     53.59 o
  -1   2   0    13820.71    14176.60     68.90 o
   2   2   0       25.64       20.12      6.44 o
   3   2   0     5864.86     5806.46     32.87 o
   4   2   0    15203.66    15301.34     46.60 o
   5   2   0      348.89      439.43     15.98 o
   6   2   0     6731.62     6996.78     78.92 o
   7   2   0     1207.20     1304.57     18.79 o
   8   2   0      199.04      195.76     11.13 o
   9   2   0      303.40      315.00     14.18 o
  10   2   0      251.45      260.89     37.10 o
  11   2   0        7.57        1.77     32.98 o
  -8   3   0       30.50       38.47     29.15 o
  -7   3   0       28.82       42.05     17.42 o
  -6   3   0       38.36       37.99     12.10 o
  -5   3   0      420.43      376.91     25.32 o
  -4   3   0      884.98      968.78     31.21 o
  -3   3   0     4637.37     4700.80     55.95 o
  -2   3   0     1235.21     1131.32     28.86 o
  -1   3   0      496.78      448.76     20.61 o
   0   3   0    11170.17    10388.05     67.73 o
   1   3   0     1471.81     1404.59     25.91 o
   2   3   0     5793.02     5955.93    118.96 o
   3   3   0      622.45      596.95     13.53 o
   4   3   0      858.88      860.88     11.71 o
   5   3   0     2777.58     2685.30     35.11 o
   6   3   0      561.61      535.44     12.58 o
   7   3   0       61.50       65.93      8.64 o
   8   3   0      428.57      413.65     16.02 o
   9   3   0       62.30       68.06      9.18 o
  10   3   0       57.05       67.72     16.22 o
  11   3   0       72.56       51.24     30.04 o
  -8   4   0      263.70      268.55     42.99 o
  -7   4   0      206.01      184.80     21.50 o
  -6   4   0      266.59      271.02     18.50 o
  -5   4   0      301.32      247.06     18.32 o
  -4   4   0     1189.39     1199.08     26.84 o
  -3   4   0      105.40      100.74     14.14 o
  -2   4   0      307.07      304.47     21.79 o
  -1   4   0     2622.81     2734.38     44.76 o
   0   4   0     1316.52     1465.83     32.98 o
   1   4   0     5185.56     5235.54     55.36 o
   2   4   0    11649.88    12322.08     82.45 o
   3   4   0        5.49       21.79      9.58 o
   4   4   0     3061.52     3143.27     21.86 o
   5   4   0     2118.24     2130.13     19.50 o
   6   4   0      327.86      335.87     11.19 o
   7   4   0     3124.03     3123.57     38.42 o
   8   4   0      973.27      992.51     23.05 o
   9   4   0      401.20      385.37     20.51 o
  10   4   0      159.28      173.91     19.43 o
  11   4   0       38.20       57.71     28.86 o
  -7   5   0       90.53      129.11     21.04 o
  -6   5   0       60.75       45.94     22.38 o
  -5   5   0      299.89      277.97     28.27 o
  -4   5   0      234.29      276.79     28.27 o
  -3   5   0       41.36       32.96     14.78 o
  -2   5   0      394.47      401.07     18.20 o
  -1   5   0      680.74      736.16     28.86 o
   0   5   0      549.09      490.57     26.50 o
   1   5   0     1701.27     1541.81     35.92 o
   2   5   0      356.12      374.56     24.15 o
   3   5   0     2592.59     2581.01     32.07 o
   4   5   0     6728.07     6773.21     41.51 o
   5   5   0        3.17        2.33      7.65 o
   6   5   0     2448.17     2440.86     23.43 o
   7   5   0      573.80      566.17     14.36 o
   8   5   0      707.37      747.70     16.94 o
   9   5   0      505.35      514.00     17.53 o
  10   5   0        5.17       -4.88     15.55 o
  11   5   0       60.19       45.94     31.21 o
  -6   6   0       91.83      103.06     26.50 o
  -5   6   0       39.04       48.29     25.32 o
  -4   6   0      160.40      108.95     24.73 o
  -3   6   0      195.19      174.91     28.27 o
  -2   6   0        5.47       27.09     24.73 o
  -1   6   0       43.69       31.50     14.99 o
   0   6   0      366.84      347.47     28.86 o
   1   6   0      670.75      749.70     34.16 o
   2   6   0     2179.20     2249.10     48.29 o
   3   6   0      293.65      275.94     12.82 o
   4   6   0       12.75       -2.41      9.18 o
   5   6   0      123.27      114.21     11.27 o
   6   6   0      699.89      557.24     13.98 o
   7   6   0        8.08       26.09      9.91 o
   8   6   0     2543.76     2532.17     27.71 o
   9   6   0        3.77        8.63     11.63 o
  10   6   0       28.99       27.17     17.78 o
  11   6   0      141.83      134.27     30.04 o
  -5   7   0        3.86        8.24     24.15 o
  -4   7   0       71.62       95.41     28.86 o
  -3   7   0      334.18      407.54     34.75 o
  -2   7   0       31.92       10.60     22.38 o
  -1   7   0      733.79      743.22     39.46 o
   0   7   0      146.93      150.18     26.50 o
   1   7   0      780.92      700.23     32.98 o
   2   7   0     1480.02     1528.26     44.76 o
   3   7   0      219.12      237.26     11.88 o
   4   7   0     1902.62     1925.41     27.13 o
   5   7   0     1461.03     1462.10     24.17 o
   6   7   0      579.57      632.54     22.28 o
   7   7   0     1722.93     1750.26     23.65 o
   8   7   0      309.39      306.49     27.68 o
   9   7   0      770.15      785.83     39.46 o
  10   7   0      144.20      147.49     19.78 o
  11   7   0       43.41       34.75     24.15 o
  -4   8   0        2.16      -12.37     27.68 o
  -3   8   0        2.84        8.24     24.73 o
  -2   8   0      126.53      164.31     31.80 o
  -1   8   0       40.44       50.65     28.86 o
   0   8   0        2.84       -9.42     27.68 o
   1   8   0       35.36       18.85     22.97 o
   2   8   0      142.28      190.81     30.62 o
   3   8   0       51.25       86.70     13.74 o
   4   8   0      151.12      153.96     16.18 o
   5   8   0       87.36       87.74     16.53 o
   6   8   0       35.58       65.82     17.96 o
   7   8   0        0.23       11.19     25.91 o
   8   8   0        0.72      -11.19     24.73 o
   9   8   0       69.32       48.97     16.94 o
  10   8   0       30.75       40.04     19.43 o
  11   8   0       81.08       88.93     26.50 o
  -3   9   0       11.80       12.96     28.27 o
  -2   9   0       60.61       70.67     27.68 o
  -1   9   0        0.93       18.85     30.04 o
   0   9   0      184.43      167.25     27.68 o
   1   9   0        2.04       -4.71     22.38 o
   2   9   0       74.83       72.44     28.86 o
   3   9   0      358.62      306.38     21.61 o
   4   9   0      201.04      176.81     21.55 o
   5   9   0      233.38      260.89     32.39 o
   6   9   0       92.97      116.02     29.45 o
   7   9   0      113.77      137.22     27.09 o
   8   9   0      361.92      442.87     37.10 o
   9   9   0       11.34       12.37     25.32 o
  10   9   0      132.67      174.91     31.21 o
  11   9   0       39.35       68.11     18.36 o
  -1  10   0        1.04      -23.56     31.80 o
   0  10   0       19.55       -7.07     31.21 o
   1  10   0       46.81       41.81     30.04 o
   2  10   0       44.66       78.15     35.92 o
   3  10   0        2.33      -12.97     21.03 o
   4  10   0        0.20        4.59     19.78 o
   5  10   0      130.62      143.70     30.62 o
   6  10   0      175.10      150.18     27.09 o
   7  10   0       11.43        5.30     27.09 o
   8  10   0       48.17       63.01     27.09 o
   9  10   0        7.44       17.08     27.09 o
  10  10   0        1.54      -20.61     27.68 o
   1  11   0       91.58       82.06     23.46 o
   2  11   0        1.09        4.67     19.52 o
   3  11   0       17.74        7.60     18.67 o
   4  11   0       16.63       16.49     31.21 o
   5  11   0        0.01       38.87     31.80 o
   6  11   0      129.59       95.41     26.50 o
   7  11   0        0.74       14.72     26.50 o
   8  11   0        3.00       21.79     27.68 o
   9  11   0       10.20      -15.90     26.50 o
   4  12   0        4.62        0.59     28.27 o
   5  12   0       23.96       22.38     32.98 o
   6  12   0       14.02       12.96     31.21 o
  -6 -12   1       15.10        9.42     28.27 o
  -5 -12   1        0.30      -12.96     27.68 o
  -4 -12   1        2.17        4.71     32.98 o
  -9 -11   1        7.07       13.55     31.80 o
  -8 -11   1       74.71      106.60     33.57 o
  -7 -11   1        2.03       12.96     28.27 o
  -6 -11   1        0.06       37.10     30.62 o
  -5 -11   1       31.14       64.19     30.04 o
  -4 -11   1        0.37       -8.24     29.45 o
  -3 -11   1        0.90       -2.31     20.09 o
  -2 -11   1       56.24       66.39     19.81 o
  -1 -11   1        3.67        5.31     22.67 o
 -10 -10   1       57.92       21.20     27.09 o
  -9 -10   1      255.67      247.35     36.51 o
  -8 -10   1       14.08       -2.36     27.09 o
  -7 -10   1       24.57       18.26     28.86 o
  -6 -10   1      447.47      415.19     36.51 o
  -5 -10   1        6.08       -5.89     27.68 o
  -4 -10   1       36.21        8.24     27.09 o
  -3 -10   1       78.31       63.90     21.65 o
  -2 -10   1       21.38       18.80     19.66 o
  -1 -10   1       68.76       91.94     22.28 o
   0 -10   1        9.69      -13.55     20.59 o
   1 -10   1        0.23       -7.07     30.04 o
 -11  -9   1        5.18        4.96     17.12 o
 -10  -9   1       23.38       20.02     25.91 o
  -9  -9   1       33.18       64.19     29.45 o
  -8  -9   1       20.95       32.39     25.91 o
  -7  -9   1       13.38       38.87     23.56 o
  -6  -9   1       58.91      121.32     29.45 o
  -5  -9   1       19.79       63.01     26.50 o
  -4  -9   1        1.64        0.59     27.09 o
  -3  -9   1      258.93      257.39     23.32 o
  -2  -9   1      211.97      224.39     21.97 o
  -1  -9   1       42.16       74.20     28.86 o
   0  -9   1       26.17       52.41     27.68 o
   1  -9   1        1.14       14.72     27.09 o
   2  -9   1       21.56       15.31     25.32 o
   3  -9   1        1.72        7.07     26.50 o
 -11  -8   1      114.56       99.27     19.20 o
 -10  -8   1      230.90      255.79     21.30 o
  -9  -8   1      281.06      206.54     19.52 o
  -8  -8   1      222.41      266.19     32.98 o
  -7  -8   1      450.59      495.69     23.46 o
  -6  -8   1      115.12      126.05     17.68 o
  -5  -8   1     1067.33     1139.78     29.67 o
  -4  -8   1       66.44       58.87     16.22 o
  -3  -8   1      428.25      432.86     24.56 o
  -2  -8   1      948.70      940.06     52.41 o
  -1  -8   1       28.04       41.22     27.68 o
   0  -8   1      421.32      468.20     34.16 o
   1  -8   1      178.40      149.00     26.50 o
   2  -8   1       17.52       10.01     23.56 o
   3  -8   1       27.04       22.97     28.27 o
   4  -8   1       56.73       32.98     28.27 o
 -11  -7   1        0.05       -5.30     24.73 o
 -10  -7   1       13.68       15.41     16.94 o
  -9  -7   1      377.11      312.46     23.56 o
  -8  -7   1        0.03       14.97     12.89 o
  -7  -7   1       43.33       54.02     16.70 o
  -6  -7   1     1039.20      854.05     20.30 o
  -5  -7   1       40.95       43.79     12.20 o
  -4  -7   1      418.16      347.24     15.58 o
  -3  -7   1        0.51       11.69      9.65 o
  -2  -7   1       88.56       57.71     24.15 o
  -1  -7   1        4.14        7.07     24.73 o
   0  -7   1        0.51        4.71     25.91 o
   1  -7   1        3.93       -0.59     25.32 o
   2  -7   1       11.07        5.89     24.73 o
   3  -7   1       44.14       32.39     23.56 o
   4  -7   1       20.17       -2.36     24.73 o
   5  -7   1       27.41       14.13     25.91 o
 -11  -6   1        2.12       15.31     26.50 o
 -10  -6   1      279.69      274.95     23.26 o
  -9  -6   1      381.43      450.40     27.46 o
  -8  -6   1      371.59      363.52     16.71 o
  -7  -6   1     1004.25     1077.91     18.62 o
  -6  -6   1      652.77      747.77     19.16 o
  -5  -6   1      502.25      502.16     15.46 o
  -4  -6   1      495.47      522.01     19.07 o
  -3  -6   1       11.64       16.04      8.99 o
  -2  -6   1     2568.27     2663.12     52.41 o
  -1  -6   1     1774.46     1803.88     45.94 o
   0  -6   1        0.17        6.60     15.76 o
   1  -6   1     1596.32     1687.70    103.06 o
   2  -6   1       94.84       70.08     25.91 o
   3  -6   1      129.12      171.97     26.50 o
   4  -6   1      159.03      198.47     27.09 o
   5  -6   1        0.20        3.53     22.97 o
   6  -6   1        7.54       26.50     24.15 o
 -11  -5   1      119.16      112.48     31.80 o
 -10  -5   1       75.63       56.55     17.52 o
  -9  -5   1        2.38       13.52     11.64 o
  -8  -5   1      604.90      577.75     16.24 o
  -7  -5   1       32.63       42.77      9.74 o
  -6  -5   1      277.78      310.92     11.54 o
  -5  -5   1     2260.16     2130.07     20.64 o
  -4  -5   1      176.19      215.32     13.41 o
  -3  -5   1      787.49      790.55     20.02 o
  -2  -5   1     1570.71     1615.42     38.28 o
  -1  -5   1      396.44      407.54     24.15 o
   0  -5   1      585.68      556.53     28.27 o
   1  -5   1     1442.60     1442.01     27.48 o
   2  -5   1        0.15        8.11     13.31 o
   3  -5   1       75.23       78.00     15.61 o
   4  -5   1        9.82        9.32     14.33 o
   5  -5   1      119.84      150.18     25.32 o
   6  -5   1       28.59       32.39     22.38 o
   7  -5   1        0.87       12.12     18.01 o
 -11  -4   1      328.39      310.95     38.28 o
 -10  -4   1        2.26       12.47     15.24 o
  -9  -4   1      254.59      235.18     19.14 o
  -8  -4   1      241.14      225.31     15.49 o
  -7  -4   1      154.01      148.17     13.71 o
  -6  -4   1     1934.46     1959.11     42.40 o
  -5  -4   1      864.60      858.13     11.97 o
  -4  -4   1     4586.89     4491.76     42.25 o
  -3  -4   1    10584.63    10476.26     52.40 o
  -2  -4   1        2.85       12.73     10.47 o
  -1  -4   1     4302.92     4070.65     50.06 o
   0  -4   1     2312.33     2221.43     38.87 o
   1  -4   1     1004.79     1041.81     30.04 o
   2  -4   1     4466.22     4340.38     57.13 o
   3  -4   1      271.08      243.81     22.38 o
   4  -4   1      831.18      851.70     23.85 o
   5  -4   1      245.88      226.54     17.91 o
   6  -4   1        3.78        6.61     12.97 o
   7  -4   1      138.18      160.91     20.06 o
   8  -4   1        0.08       -1.77     33.57 o
 -11  -3   1       62.06       59.48     31.80 o
 -10  -3   1      760.21      758.79     26.24 o
  -9  -3   1      152.22      148.98     16.56 o
  -8  -3   1      320.75      397.59     71.55 o
  -7  -3   1     2095.14     2232.29     22.84 o
  -6  -3   1     2014.38     2000.98     31.74 o
  -5  -3   1     3563.76     3846.40     24.70 o
  -4  -3   1     2750.23     2726.65     19.17 o
  -3  -3   1     1315.34     1342.72     23.45 o
  -2  -3   1    21445.62    22764.31     98.35 o
  -1  -3   1    14460.91    15430.42     80.68 o
   0  -3   1     1546.99     1694.34     29.45 o
   1  -3   1    16528.49    17720.16     91.87 o
   2  -3   1     1008.51      987.49     19.14 o
   3  -3   1     4915.36     5423.87     41.43 o
   4  -3   1       10.48        5.30     16.49 o
   5  -3   1        1.47        2.36     17.67 o
   6  -3   1       89.16       52.14     17.49 o
   7  -3   1       11.33       13.47     17.22 o
   8  -3   1       39.86       19.81     17.01 o
 -11  -2   1       13.31       28.86     29.45 o
 -10  -2   1      198.90      187.87     18.52 o
  -9  -2   1        1.45        8.24     15.68 o
  -8  -2   1      165.98      155.14     11.11 o
  -7  -2   1      270.95      252.44     11.82 o
  -6  -2   1       70.27       63.95      9.90 o
  -5  -2   1     1525.67     1409.64     22.78 o
  -4  -2   1        5.03       16.04      6.31 o
  -3  -2   1     1532.74     1521.65     26.50 o
  -2  -2   1      676.49      593.76     22.38 o
   0  -2   1     1860.67     1805.06     25.32 o
   1  -2   1     1030.65      940.51     20.61 o
   2  -2   1      483.90      439.93     18.26 o
   3  -2   1      255.32      214.50     13.25 o
   4  -2   1      134.20       84.99     11.22 o
   5  -2   1      296.71      311.07     12.97 o
   6  -2   1      975.17      930.59     26.12 o
   7  -2   1        0.61        3.76     15.76 o
   8  -2   1      147.36      138.71     17.74 o
   9  -2   1       35.39       13.55     35.34 o
 -11  -1   1      140.32      193.76     40.05 o
 -10  -1   1       18.70       31.80     27.68 o
  -9  -1   1      658.11      678.69     26.80 o
  -8  -1   1      984.50      959.10     21.16 o
  -7  -1   1      771.88      810.31     17.68 o
  -6  -1   1     9773.41     9824.46     59.67 o
  -5  -1   1      324.23      248.97     10.79 o
  -4  -1   1     5824.69     5972.40     38.56 o
  -3  -1   1     5801.05     5549.44     34.53 o
  -2  -1   1        9.97       11.78      8.24 o
   2  -1   1    45058.46    43542.17    411.07 o
   3  -1   1     4005.70     4230.53     27.67 o
   4  -1   1     5008.30     4946.73     38.45 o
   5  -1   1     1631.06     1604.66     25.23 o
   6  -1   1      216.50      194.58     11.53 o
   7  -1   1      720.13      741.85     17.85 o
   8  -1   1      261.38      282.85     18.79 o
   9  -1   1       31.41       39.46     28.27 o
  10  -1   1       35.43       58.30     34.16 o
 -10   0   1       11.35       22.97     28.27 o
  -9   0   1       14.28       13.29     14.45 o
  -8   0   1       38.72       44.08     16.49 o
  -7   0   1       80.97       86.86     11.64 o
  -6   0   1      188.48      201.55     13.05 o
  -5   0   1      553.09      647.64     15.18 o
  -4   0   1      442.55      472.01     11.79 o
  -3   0   1     1531.40     1567.44     15.68 o
  -2   0   1      155.82      171.38     10.60 o
   2   0   1       40.01       42.99      6.48 o
   3   0   1       74.81       72.77      5.97 o
   4   0   1      101.00      107.15      7.39 o
   5   0   1       67.69       65.22      8.15 o
   6   0   1       85.64       93.86      9.75 o
   7   0   1       22.91       31.68      9.61 o
   8   0   1      136.00      119.27     10.77 o
   9   0   1        2.27        2.99     12.92 o
  10   0   1       16.51       25.32     34.75 o
 -10   1   1       42.22      100.12     38.87 o
  -9   1   1       51.67       65.52     16.36 o
  -8   1   1     1098.37     1160.04     30.28 o
  -7   1   1     2198.95     2170.49     50.94 o
  -6   1   1     1852.56     2046.40     26.61 o
  -5   1   1     8000.40     8473.26     85.27 o
  -4   1   1     2682.44     3269.86     30.19 o
  -3   1   1    12471.70    12923.32    150.18 o
  -2   1   1     1380.85     1687.86     25.32 o
   3   1   1    15447.64    15286.68    105.71 o
   4   1   1      130.08      174.99      6.70 o
   5   1   1     2188.91     1929.41     39.16 o
   6   1   1     3285.95     3382.51     25.92 o
   7   1   1       21.12       14.34      8.06 o
   8   1   1     1290.19     1303.14     19.09 o
   9   1   1      162.73      193.64     15.80 o
  10   1   1       12.36      -16.49     32.39 o
  -9   2   1       46.50       33.57     37.10 o
  -8   2   1        5.58       -5.69     16.33 o
  -7   2   1       39.98       82.26     17.88 o
  -6   2   1      142.30      137.85     22.08 o
  -5   2   1        0.48        7.07     17.67 o
  -4   2   1      324.97      318.26     14.14 o
  -3   2   1      135.14      203.29     11.66 o
  -2   2   1      630.58      629.56     21.79 o
  -1   2   1     1161.74     1058.89     22.38 o
   2   2   1       13.55        2.74      4.82 o
   3   2   1       61.63       57.89      7.62 o
   4   2   1      155.33      140.50      7.83 o
   5   2   1     1122.24     1030.60     12.82 o
   6   2   1        0.27        6.32      7.26 o
   7   2   1     1273.49     1216.79     17.85 o
   8   2   1      172.77      162.06      9.90 o
   9   2   1        7.28        5.67      7.20 o
  10   2   1        0.15       -1.18     31.21 o
  11   2   1       15.50       -6.48     27.68 o
  -8   3   1       59.46       46.35     18.15 o
  -7   3   1      237.82      238.93     37.99 o
  -6   3   1      285.42      293.10     17.69 o
  -5   3   1     1299.01     1307.41     38.28 o
  -4   3   1     4506.78     4952.86     63.01 o
  -3   3   1       92.78       95.41     18.26 o
  -2   3   1     8158.16     8369.21     70.08 o
  -1   3   1     5058.21     5325.65     52.41 o
   0   3   1      887.26      928.73     22.38 o
   1   3   1    28546.99    28890.30    106.60 o
   2   3   1     6231.41     6670.75     51.24 o
   3   3   1     1945.86     2017.93     40.05 o
   4   3   1     3756.73     3854.86     22.20 o
   5   3   1       47.55       49.39      6.90 o
   6   3   1     5913.77     6009.63     46.84 o
   7   3   1      206.35      221.04      9.89 o
   8   3   1        0.03       11.87      8.35 o
   9   3   1      477.80      525.05     14.09 o
  10   3   1      255.92      285.17     17.65 o
  11   3   1        8.91       -7.07     27.09 o
  -8   4   1       76.47      100.12     37.69 o
  -7   4   1        0.05        4.76     18.48 o
  -6   4   1      425.66      414.03     21.03 o
  -5   4   1      469.53      457.43     16.76 o
  -4   4   1       26.56       48.02     15.39 o
  -3   4   1      666.95      599.69     21.50 o
  -2   4   1      279.69      219.08     20.02 o
  -1   4   1      106.02       98.35     16.49 o
   0   4   1     5920.37     5659.57     59.48 o
   1   4   1     1143.78     1160.18     30.04 o
   2   4   1     3045.31     2998.81     42.40 o
   3   4   1     5761.81     5571.23     31.96 o
   4   4   1      519.78      466.07     10.40 o
   5   4   1     2011.57     1971.44     18.81 o
   6   4   1     2316.28     2157.61     21.03 o
   7   4   1      405.09      406.40     12.78 o
   8   4   1     1148.19     1074.81     20.15 o
   9   4   1      213.16      206.89     19.53 o
  10   4   1       16.61       10.99     12.53 o
  11   4   1      181.38      151.94     30.62 o
  -7   5   1        0.13       22.11     37.69 o
  -6   5   1        3.98        7.66     21.79 o
  -5   5   1      205.21      244.99     27.68 o
  -4   5   1      874.23      840.98     37.69 o
  -3   5   1       20.55       30.25     14.50 o
  -2   5   1       80.44       59.13     13.91 o
  -1   5   1     3068.84     3171.36     53.59 o
   0   5   1      956.74      997.05     32.39 o
   1   5   1     1419.88     1661.36     38.87 o
   2   5   1     2289.89     2150.17     41.22 o
   3   5   1     1692.35     1817.65     26.64 o
   4   5   1      311.23      308.87     14.51 o
   5   5   1     1182.11     1233.17     27.97 o
   6   5   1        0.14        8.93      8.26 o
   7   5   1     1631.00     1634.71     20.91 o
   8   5   1       10.37        7.23      9.83 o
   9   5   1       96.24       89.51     12.73 o
  10   5   1       31.91       29.79     15.67 o
  11   5   1       53.83       33.57     30.04 o
  -6   6   1       14.25       34.16     24.73 o
  -5   6   1       14.52       23.56     24.15 o
  -4   6   1      256.03      301.53     31.80 o
  -3   6   1      428.30      473.50     34.16 o
  -2   6   1      378.38      353.35     31.21 o
  -1   6   1      775.98      837.49     25.39 o
   0   6   1      717.16      690.22     33.57 o
   1   6   1     2966.86     2911.06     54.77 o
   2   6   1      269.91      239.69     25.32 o
   3   6   1     3912.10     4317.01     43.25 o
   4   6   1      905.86      909.67     23.29 o
   5   6   1       94.29       78.08     10.41 o
   6   6   1      797.38      888.12     16.51 o
   7   6   1     1043.25      994.52     17.99 o
   8   6   1      287.68      335.14     15.45 o
   9   6   1      372.77      386.90     18.37 o
  10   6   1       93.54       80.87     17.40 o
  11   6   1       56.05       22.38     28.86 o
  -5   7   1        5.67       17.67     27.09 o
  -4   7   1        1.03        8.24     23.56 o
  -3   7   1      120.04       73.03     25.32 o
  -2   7   1        1.88      -10.60     27.09 o
  -1   7   1      110.74       77.15     24.15 o
   0   7   1       91.16       30.04     22.97 o
   1   7   1       37.89       53.59     25.91 o
   2   7   1      269.73      272.08     29.45 o
   3   7   1        0.10        8.10     11.31 o
   4   7   1      507.99      474.15     14.18 o
   5   7   1       29.80       43.42     13.15 o
   6   7   1      196.95      148.56     13.01 o
   7   7   1       60.00       73.49     11.07 o
   8   7   1        1.64       -7.97     11.79 o
   9   7   1        0.12       14.54     16.45 o
  10   7   1      121.09      116.79     19.52 o
  11   7   1       17.86       15.31     27.09 o
  -4   8   1      122.38      108.95     30.04 o
  -3   8   1       77.68      107.18     29.45 o
  -2   8   1        5.04       14.13     26.50 o
  -1   8   1        0.64       16.49     26.50 o
   0   8   1      110.90      143.11     24.73 o
   1   8   1      110.20       81.27     29.45 o
   2   8   1      525.70      516.49     34.75 o
   3   8   1      257.17      259.72     27.68 o
   4   8   1      585.46      598.38     19.20 o
   5   8   1      235.51      237.65     17.94 o
   6   8   1       35.59       13.92     15.58 o
   7   8   1      580.99      738.51     38.28 o
   8   8   1       28.34       32.98     23.56 o
   9   8   1       68.68      105.51     17.89 o
  10   8   1       31.74       44.57     17.89 o
  11   8   1      114.20       69.49     27.09 o
  -3   9   1        0.00        4.12     28.86 o
  -2   9   1       13.18       25.91     28.86 o
  -1   9   1        3.16      -20.02     30.04 o
   0   9   1      193.27      136.04     28.86 o
   1   9   1        0.06       32.39     25.91 o
   2   9   1       82.01       94.23     30.04 o
   3   9   1      138.02      158.42     25.91 o
   4   9   1        2.56        2.78     17.43 o
   5   9   1        0.67      -13.55     27.09 o
   6   9   1       16.09       -4.71     26.50 o
   7   9   1        4.81       24.73     25.32 o
   8   9   1        0.07        0.59     27.09 o
   9   9   1       11.36       22.38     25.91 o
  10   9   1       29.74       33.57     25.91 o
  11   9   1       30.79        2.36     22.97 o
  -1  10   1        0.40       22.38     31.21 o
   0  10   1       59.56       44.17     31.80 o
   1  10   1       16.02        3.53     28.86 o
   2  10   1       51.01       58.30     32.98 o
   3  10   1      294.42      265.91     24.53 o
   4  10   1        8.41       15.02     18.74 o
   5  10   1        0.51       10.01     25.91 o
   6  10   1       54.00       47.70     24.15 o
   7  10   1       37.83       73.03     25.91 o
   8  10   1      141.29      154.89     32.39 o
   9  10   1        1.64       -3.53     29.45 o
  10  10   1        5.30       21.20     28.86 o
   1  11   1        0.03       -4.12     29.45 o
   2  11   1      124.01      172.13     28.86 o
   3  11   1        3.39       -2.36     17.07 o
   4  11   1       15.07       36.64     20.61 o
   5  11   1        1.43       16.49     30.62 o
   6  11   1        0.26       -1.77     27.09 o
   7  11   1       13.86       47.11     30.04 o
   8  11   1       31.61       58.89     28.27 o
   9  11   1       42.71       60.07     31.80 o
   4  12   1        4.85        2.36     27.09 o
   5  12   1       32.07       15.31     30.62 o
   6  12   1        4.19      -12.96     30.04 o
   7  12   1        9.61       15.90     31.80 o
  -6 -12   2        0.23      -10.01     30.04 o
  -5 -12   2        7.53       25.32     30.04 o
  -9 -11   2       21.83       12.37     28.27 o
  -8 -11   2       16.28       -0.59     25.91 o
  -7 -11   2       95.58       85.98     34.75 o
  -6 -11   2       47.80       54.18     33.57 o
  -5 -11   2       16.43        1.77     27.09 o
  -4 -11   2       21.22       -7.07     27.09 o
  -3 -11   2        0.82       -9.42     27.68 o
  -2 -11   2       29.64       13.10     22.38 o
  -1 -11   2       52.53       62.06     23.09 o
 -10 -10   2       26.45       39.46     32.98 o
  -9 -10   2       55.32       78.33     31.21 o
  -8 -10   2       82.47      126.62     34.16 o
  -7 -10   2        3.35       32.98     30.62 o
  -6 -10   2       22.58       30.04     28.27 o
  -5 -10   2        6.54       10.01     27.68 o
  -4 -10   2        0.29        1.77     28.27 o
  -3 -10   2      145.12      113.66     31.80 o
  -2 -10   2      117.75      179.21     24.06 o
  -1 -10   2        5.52        9.72     21.24 o
   0 -10   2       41.94       42.68     21.86 o
   1 -10   2        0.38        8.82     19.24 o
 -10  -9   2       66.96       16.49     27.68 o
  -9  -9   2       19.98       28.86     28.27 o
  -8  -9   2      159.42      181.39     31.80 o
  -7  -9   2        3.26        5.30     22.97 o
  -6  -9   2       72.37      120.73     30.04 o
  -5  -9   2      129.13      158.42     26.50 o
  -4  -9   2      117.36       82.45     23.56 o
  -3  -9   2       43.93       34.54     20.61 o
  -2  -9   2       89.73       79.07     19.33 o
  -1  -9   2       76.50      128.94     22.25 o
   0  -9   2      375.04      434.37     72.73 o
   1  -9   2       14.65       24.73     24.73 o
   2  -9   2       39.25       63.01     30.62 o
   3  -9   2        7.38       14.13     25.91 o
 -11  -8   2        0.01        9.00     17.52 o
 -10  -8   2        0.01       25.94     16.83 o
  -9  -8   2      528.42      578.95     25.04 o
  -8  -8   2      152.31      160.78     31.80 o
  -7  -8   2      398.66      493.70     23.34 o
  -6  -8   2      125.27       88.37     18.85 o
  -5  -8   2        3.91       37.07     15.39 o
  -4  -8   2      174.21      104.94     16.78 o
  -3  -8   2       51.66       53.34     17.28 o
  -2  -8   2       16.36        0.12     18.27 o
  -1  -8   2        7.85       11.35     15.51 o
   0  -8   2        1.06       18.85     27.68 o
   1  -8   2       73.39       32.98     28.27 o
   2  -8   2        0.16       10.01     26.50 o
   3  -8   2        4.93       14.13     23.56 o
   4  -8   2        0.00      -15.31     24.15 o
 -11  -7   2      104.08      113.36     19.39 o
 -10  -7   2      278.73      258.95     21.55 o
  -9  -7   2        0.51        9.96     15.98 o
  -8  -7   2      408.26      383.33     16.77 o
  -7  -7   2     1712.61     1932.68     58.01 o
  -6  -7   2        0.59       11.47     23.85 o
  -5  -7   2      900.87      861.81     23.98 o
  -4  -7   2      167.78      182.01     12.34 o
  -3  -7   2      340.29      361.14     15.67 o
  -2  -7   2     1908.21     1965.50     52.41 o
  -1  -7   2      122.96      106.01     28.27 o
   0  -7   2      318.74      375.15     32.39 o
   1  -7   2     1078.73     1026.50     40.64 o
   2  -7   2       38.48       26.50     26.50 o
   3  -7   2       37.20       57.13     26.50 o
   4  -7   2        0.70      -12.96     24.73 o
   5  -7   2       27.26       35.92     25.32 o
 -11  -6   2      169.71      144.88     27.68 o
 -10  -6   2      236.25      211.25     21.42 o
  -9  -6   2        2.07        8.16     16.52 o
  -8  -6   2      169.32      164.55     11.92 o
  -7  -6   2      120.80      136.24     11.38 o
  -6  -6   2        3.86       14.76      8.42 o
  -5  -6   2      104.39       84.82     11.30 o
  -4  -6   2      123.92      145.48     10.60 o
  -3  -6   2        0.96        2.64     11.06 o
  -2  -6   2      336.74      334.67     18.31 o
  -1  -6   2      143.01      113.66     24.15 o
   0  -6   2      270.63      228.57     17.36 o
   1  -6   2       23.63       39.71     14.26 o
   2  -6   2      501.44      490.57     32.98 o
   3  -6   2      249.82      243.81     28.27 o
   4  -6   2        1.49        7.66     21.79 o
   5  -6   2       13.25        9.42     22.97 o
   6  -6   2        0.42       10.92     19.77 o
 -11  -5   2        6.05      -12.37     25.32 o
 -10  -5   2      239.08      238.12     20.77 o
  -9  -5   2      783.25      772.89     20.25 o
  -8  -5   2      100.60      116.63     11.22 o
  -7  -5   2     2070.81     2032.88     20.38 o
  -6  -5   2     2418.97     2388.61     39.02 o
  -5  -5   2      827.61      778.04     13.76 o
  -4  -5   2     4057.25     4090.05     38.14 o
  -3  -5   2        9.26       34.58     19.73 o
  -2  -5   2     1095.17     1102.50     23.53 o
  -1  -5   2     2399.40     2313.30     44.76 o
   0  -5   2      722.44      670.20     29.45 o
   1  -5   2     2099.06     2208.38     32.48 o
   2  -5   2      481.02      420.49     19.28 o
   3  -5   2      494.12      424.78     19.10 o
   4  -5   2      603.82      630.92     22.49 o
   5  -5   2      167.77      147.82     24.15 o
   6  -5   2       10.12       41.70     18.18 o
   7  -5   2      171.53      175.32     20.47 o
 -11  -4   2       75.89       73.62     31.21 o
 -10  -4   2      820.65      842.99     27.73 o
  -9  -4   2       25.08       20.69     10.66 o
  -8  -4   2     2340.74     2345.75     44.71 o
  -7  -4   2      274.05      274.27     14.81 o
  -6  -4   2       12.11       28.23     10.24 o
  -5  -4   2     2344.86     2466.02     28.73 o
  -4  -4   2      645.27      635.08     12.76 o
  -3  -4   2     2544.75     2758.45     27.72 o
  -2  -4   2     2472.18     2360.27     28.31 o
  -1  -4   2     1541.22     1722.61     35.34 o
   0  -4   2     1348.09     1379.85     32.98 o
   1  -4   2       21.13        7.07     15.90 o
   2  -4   2        2.60       15.31     17.67 o
   3  -4   2     2223.30     2411.65     45.94 o
   4  -4   2       26.65       13.63     12.70 o
   5  -4   2      444.50      500.84     19.98 o
   6  -4   2      288.55      281.40     15.80 o
   7  -4   2        2.49        3.52     18.55 o
   8  -4   2        1.10       36.51     31.21 o
 -11  -3   2      214.86      194.93     34.16 o
 -10  -3   2      119.86      115.41     14.86 o
  -9  -3   2       62.42       42.91     14.92 o
  -8  -3   2      424.65      378.47     20.09 o
  -7  -3   2      108.73      110.75     16.66 o
  -6  -3   2     2182.13     2108.07     37.27 o
  -5  -3   2     2172.05     2084.14     19.07 o
  -4  -3   2       26.95       31.67      7.38 o
  -3  -3   2     2886.87     2730.90     19.46 o
  -2  -3   2      436.87      417.22     18.85 o
  -1  -3   2      810.94      758.79     16.22 o
   0  -3   2     5183.31     4952.86     48.29 o
   1  -3   2      290.37      320.96     19.43 o
   2  -3   2      203.37      161.98     11.45 o
   3  -3   2      610.46      595.70     17.07 o
   4  -3   2      665.09      653.12     25.32 o
   5  -3   2       29.24       48.29     17.67 o
   6  -3   2      126.50      116.27     17.30 o
   7  -3   2       48.00       62.04     17.03 o
   8  -3   2       71.86       35.34     41.22 o
 -11  -2   2      151.25      191.99     36.51 o
 -10  -2   2      215.76      240.02     20.37 o
  -9  -2   2      532.49      552.41     40.64 o
  -8  -2   2       36.83       19.92     13.62 o
  -7  -2   2     3203.38     3265.26     31.01 o
  -6  -2   2     4312.06     4324.20     43.10 o
  -5  -2   2      548.43      581.02     11.95 o
  -4  -2   2    11525.98    11509.00     73.36 o
  -3  -2   2     5113.46     5295.33     30.61 o
  -2  -2   2     2090.63     2129.85     45.35 o
   0  -2   2    29790.32    31071.68    381.62 o
   1  -2   2      814.75      776.79     18.85 o
   2  -2   2    20989.03    21991.23     63.92 o
   3  -2   2     1275.42     1391.11     19.14 o
   4  -2   2     3390.92     3435.02     31.20 o
   5  -2   2     1097.37     1132.16     18.43 o
   6  -2   2     1937.43     1957.48     25.23 o
   7  -2   2      491.71      534.12     32.98 o
   8  -2   2       64.83       56.07     14.70 o
   9  -2   2      130.29      175.50     40.05 o
 -10  -1   2       19.84       20.65     15.90 o
  -9  -1   2       41.99       46.80     15.67 o
  -8  -1   2        3.13       18.55     15.03 o
  -7  -1   2      136.03      141.59     12.47 o
  -6  -1   2      689.17      711.84     17.03 o
  -5  -1   2     2560.36     2722.39     31.93 o
  -4  -1   2       59.51       47.67      8.38 o
  -3  -1   2     3650.92     3578.90     77.15 o
  -2  -1   2     1800.85     1807.41     26.50 o
   1  -1   2     1673.01     1651.35     18.26 o
   2  -1   2      123.90      121.91     10.01 o
   3  -1   2      947.08      914.35     12.13 o
   4  -1   2      463.44      470.06     10.72 o
   5  -1   2      277.21      270.29     10.70 o
   6  -1   2      107.06       98.37      9.72 o
   7  -1   2        6.33        5.99      9.82 o
   8  -1   2      108.54      101.23     14.45 o
   9  -1   2        0.03       25.32     27.68 o
  10  -1   2        9.55       32.98     29.45 o
 -10   0   2        9.15       14.13     31.21 o
  -9   0   2      317.75      344.54     21.35 o
  -8   0   2      180.20      180.33     17.52 o
  -7   0   2        0.23        5.86     13.58 o
  -6   0   2     6064.14     6314.41     55.10 o
  -5   0   2     8316.11     8654.27     46.10 o
  -4   0   2     1744.80     1870.98     22.26 o
  -3   0   2    25511.39    25015.18     98.35 o
  -2   0   2       24.84       28.27     11.19 o
   2   0   2     2277.04     2128.38     14.72 o
   3   0   2      454.79      443.74      7.41 o
   4   0   2      254.32      203.27      7.16 o
   5   0   2     2108.82     2088.69     20.81 o
   6   0   2     1231.32     1375.30     27.25 o
   7   0   2      962.85      992.53     16.70 o
   8   0   2      940.33     1016.37     22.18 o
   9   0   2       21.54       24.50     12.56 o
  10   0   2       45.70       17.08     32.98 o
 -10   1   2        1.01       12.96     30.04 o
  -9   1   2       77.00       85.01     17.03 o
  -8   1   2       69.59       71.75     13.28 o
  -7   1   2      105.10      105.54     16.53 o
  -6   1   2        0.13        1.57     14.84 o
  -5   1   2        5.56       29.19     11.68 o
  -4   1   2     1385.66     1650.38     23.53 o
  -3   1   2      377.59      368.79     12.89 o
  -2   1   2       64.82       59.48     12.96 o
   3   1   2      121.58      122.58      7.10 o
   4   1   2      353.33      349.39      7.04 o
   5   1   2        7.62        4.82      5.24 o
   6   1   2      214.29      225.90      8.91 o
   7   1   2       62.18       55.04      6.99 o
   8   1   2        8.69       16.77      7.39 o
   9   1   2        4.64        7.38     11.69 o
  10   1   2        3.52       -2.36     29.45 o
  -9   2   2       67.25       31.80     36.51 o
  -8   2   2       27.01       37.86     18.26 o
  -7   2   2      787.09      899.88     25.39 o
  -6   2   2       17.93       15.51     15.14 o
  -5   2   2     2198.00     2303.87     45.94 o
  -4   2   2     2487.17     2521.70     30.61 o
  -3   2   2     2314.89     2344.41     27.69 o
  -2   2   2    34548.39    34777.79    127.21 o
  -1   2   2      942.57      958.18     21.79 o
   2   2   2        0.27        3.05      6.64 o
   3   2   2     1900.30     1965.22     23.26 o
   4   2   2     9566.81     9602.70     44.20 o
   5   2   2      896.92      814.70     14.07 o
   6   2   2     3728.57     3912.73     36.22 o
   7   2   2        3.56        5.89      6.33 o
   8   2   2     1499.86     1577.45     31.30 o
   9   2   2      106.74      134.27     13.93 o
  10   2   2       12.16        3.53     27.68 o
  11   2   2       40.02       48.29     35.34 o
  -8   3   2       16.93       20.38     17.95 o
  -7   3   2        1.51        7.37     16.68 o
  -6   3   2      354.20      302.39     18.92 o
  -5   3   2      581.80      557.61     27.97 o
  -4   3   2      157.89      124.26     21.20 o
  -3   3   2     2010.52     1861.59     38.87 o
  -2   3   2        1.00       -2.94     14.72 o
  -1   3   2     4567.40     4479.36     50.06 o
   0   3   2     2873.51     2689.03     36.51 o
   1   3   2      241.31      290.34     17.08 o
   2   3   2     4940.94     4871.00     43.58 o
   3   3   2        3.98        5.72      5.38 o
   4   3   2     1094.15      978.72     15.67 o
   5   3   2     3680.69     3576.04     22.95 o
   6   3   2      580.98      579.61     15.83 o
   7   3   2      359.56      346.91     15.13 o
   8   3   2      685.62      671.86     31.51 o
   9   3   2        3.43       17.87     13.10 o
  10   3   2      103.37      111.31     32.39 o
  11   3   2       29.84       73.03     34.16 o
  -8   4   2       36.71       28.24     18.18 o
  -7   4   2       22.29       25.15     27.09 o
  -6   4   2      187.40      220.85     27.09 o
  -5   4   2        4.75        9.74     12.30 o
  -4   4   2     1438.28     1500.21     29.98 o
  -3   4   2      528.01      610.73     20.61 o
  -2   4   2      309.22      223.20     20.61 o
  -1   4   2     4265.19     4379.84     55.36 o
   0   4   2      880.26      957.59     29.45 o
   1   4   2     1852.16     1757.94     33.57 o
   2   4   2     2361.35     2376.90     37.10 o
   3   4   2     2703.27     3095.70     30.17 o
   4   4   2     1167.18     1145.40     14.28 o
   5   4   2     3883.63     4101.51     26.05 o
   6   4   2      804.29      820.80     14.14 o
   7   4   2      620.99      621.05     13.64 o
   8   4   2      907.02      885.67     24.97 o
   9   4   2      521.75      501.48     15.15 o
  10   4   2       16.29       15.90     24.73 o
  11   4   2       71.95       88.93     31.80 o
  -7   5   2       18.36       66.66     20.96 o
  -6   5   2        0.88        0.00     24.15 o
  -5   5   2      668.04      737.92     36.51 o
  -4   5   2       42.60       70.08     25.91 o
  -3   5   2       40.75       24.39     14.50 o
  -2   5   2      372.94      388.55     18.50 o
  -1   5   2       17.16        7.66     17.67 o
   0   5   2     1515.81     1470.55     38.28 o
   1   5   2     4904.47     4905.16     61.25 o
   2   5   2      180.14      202.59     20.61 o
   3   5   2     2842.26     2933.49     73.91 o
   4   5   2     2563.15     2538.44     19.57 o
   5   5   2      395.37      445.88     11.57 o
   6   5   2     2321.22     2287.90     25.01 o
   7   5   2       11.89       14.07      9.00 o
   8   5   2      179.87      217.02     12.95 o
   9   5   2     1188.88     1150.65     37.09 o
  10   5   2        0.38       -1.81     14.45 o
  11   5   2       78.73       98.35     32.98 o
  -6   6   2       21.94       -4.71     23.56 o
  -5   6   2        1.55       15.90     25.91 o
  -4   6   2       99.60       88.34     24.73 o
  -3   6   2      301.99      298.58     28.27 o
  -2   6   2      268.61      290.34     30.04 o
  -1   6   2      975.07      940.76     26.15 o
   0   6   2      314.72      345.11     27.09 o
   1   6   2        4.21        8.83     19.43 o
   2   6   2      702.56      634.27     30.04 o
   3   6   2        0.61       44.69     17.08 o
   4   6   2      283.69      255.29     11.11 o
   5   6   2       19.36        0.67      9.33 o
   6   6   2      426.69      395.67     12.74 o
   7   6   2      133.69      140.51     11.01 o
   8   6   2       49.33       50.62     11.04 o
   9   6   2      537.91      493.55     28.17 o
  10   6   2      233.29      250.81     19.94 o
  11   6   2        3.71      -14.72     30.04 o
  -5   7   2       74.46       31.80     27.09 o
  -4   7   2       38.37       40.05     28.27 o
  -3   7   2       24.61       81.27     28.86 o
  -2   7   2      120.81      100.71     24.15 o
  -1   7   2        8.83       18.26     27.68 o
   0   7   2        1.89        0.59     26.50 o
   1   7   2     1550.24     1621.90     48.29 o
   2   7   2      680.16      685.51     34.75 o
   3   7   2      777.44      778.67     29.40 o
   4   7   2     1654.86     1678.21     22.00 o
   5   7   2     1563.55     1612.07     25.11 o
   6   7   2      363.68      414.33     15.86 o
   7   7   2      733.84      751.47     16.90 o
   8   7   2       69.74       56.62     12.10 o
   9   7   2      350.06      382.58     16.67 o
  10   7   2      518.70      493.33     24.40 o
  11   7   2        5.09       17.67     25.91 o
  -4   8   2        1.28       13.55     25.32 o
  -3   8   2       17.74       35.34     29.45 o
  -2   8   2       50.10       54.18     24.73 o
  -1   8   2       87.95       91.28     25.32 o
   0   8   2        1.79       12.96     26.50 o
   1   8   2      147.15      111.90     27.68 o
   2   8   2        1.89       -2.94     27.09 o
   3   8   2       22.20       85.98     27.68 o
   4   8   2       12.93        8.71     18.92 o
   5   8   2        1.07       10.60     24.73 o
   6   8   2       27.28       59.48     25.91 o
   7   8   2       36.21       12.96     24.73 o
   8   8   2        0.31        4.11     16.22 o
   9   8   2       17.74       11.47     16.03 o
  10   8   2        7.05        8.85     16.59 o
  11   8   2       32.25       52.41     28.86 o
  -3   9   2        0.31       10.60     30.04 o
  -2   9   2       99.30      139.58     33.57 o
  -1   9   2        3.77        0.59     28.86 o
   0   9   2        1.64        8.24     27.68 o
   1   9   2      126.05      101.30     30.04 o
   2   9   2      252.73      304.47     35.34 o
   3   9   2      292.28      303.30     31.80 o
   4   9   2       63.42       58.67     16.22 o
   5   9   2      185.16      172.25     19.87 o
   6   9   2      209.37      171.38     30.04 o
   7   9   2      366.13      461.72     35.34 o
   8   9   2      185.75      209.66     29.45 o
   9   9   2        2.22        0.59     24.15 o
  10   9   2      218.59      225.61     21.61 o
  11   9   2      119.11       90.11     27.09 o
  -1  10   2        0.23      -11.78     29.45 o
   0  10   2       17.95       17.67     28.86 o
   1  10   2        8.40       43.58     32.39 o
   2  10   2        0.71        8.24     30.62 o
   3  10   2       54.47       67.73     32.39 o
   4  10   2       29.77       66.52     18.86 o
   5  10   2        3.65       13.55     25.32 o
   6  10   2        0.30       15.90     24.15 o
   7  10   2        5.98        2.36     24.73 o
   8  10   2       16.73       26.50     27.68 o
   9  10   2       70.60       85.98     27.09 o
  10  10   2       30.77       28.27     25.91 o
   1  11   2        2.80      -11.19     25.91 o
   2  11   2        7.16       10.01     27.09 o
   3  11   2      141.17      109.23     22.67 o
   4  11   2       30.91       23.15     21.23 o
   5  11   2        6.05        1.77     27.09 o
   6  11   2       22.38        3.53     28.27 o
   7  11   2        8.47       12.96     27.68 o
   8  11   2       13.75       45.94     30.04 o
   9  11   2       35.99       22.97     27.09 o
   4  12   2        6.97       -0.84     22.25 o
   5  12   2        2.01        0.59     24.73 o
   6  12   2       23.15       33.57     30.04 o
   7  12   2       24.99       55.95     27.68 o
  -8 -11   3       31.76       35.92     32.98 o
  -7 -11   3       13.07       22.38     30.04 o
  -6 -11   3        4.26       -1.18     31.80 o
  -5 -11   3      164.51      214.96     30.62 o
  -4 -11   3       59.33       47.70     28.27 o
  -3 -11   3       18.92      -12.37     28.86 o
  -2 -11   3        4.62        0.00     25.32 o
  -1 -11   3       19.16       17.03     21.84 o
 -10 -10   3        4.02       15.31     32.39 o
  -9 -10   3      286.49      289.75     38.87 o
  -8 -10   3       32.03       33.57     29.45 o
  -7 -10   3        8.70      -12.96     27.68 o
  -6 -10   3      116.92      130.74     33.57 o
  -5 -10   3       92.37       75.97     30.04 o
  -4 -10   3       44.77       38.87     31.21 o
  -3 -10   3       39.81        7.07     31.21 o
  -2 -10   3        0.60       -1.40     26.80 o
  -1 -10   3        2.56       12.05     20.17 o
   0 -10   3       71.69       63.45     21.23 o
   1 -10   3        0.54       -6.59     18.67 o
 -10  -9   3      115.83      160.78     35.34 o
  -9  -9   3       24.01       34.16     29.45 o
  -8  -9   3        5.91        8.24     30.04 o
  -7  -9   3      231.97      256.77     31.21 o
  -6  -9   3        2.32       27.09     27.09 o
  -5  -9   3      133.90      208.48     31.80 o
  -4  -9   3       19.07       -2.94     27.68 o
  -3  -9   3       77.12       96.58     26.50 o
  -2  -9   3        6.25        3.40     18.78 o
  -1  -9   3        6.39        2.05     17.83 o
   0  -9   3        9.29       21.79     19.99 o
   1  -9   3        4.15      -12.58     19.33 o
   2  -9   3       63.17       75.68     21.65 o
 -11  -8   3      123.02      119.30     19.60 o
 -10  -8   3       25.69       44.24     16.89 o
  -9  -8   3       49.94       45.35     28.27 o
  -8  -8   3     1091.36     1154.82     31.19 o
  -7  -8   3      257.70      307.75     20.90 o
  -6  -8   3      656.17      655.02     41.81 o
  -5  -8   3     2713.76     2815.63     42.56 o
  -4  -8   3      141.52      139.41     17.75 o
  -3  -8   3      356.31      438.75     35.92 o
  -2  -8   3        0.87        1.77     19.16 o
  -1  -8   3      323.13      356.35     23.74 o
   0  -8   3      155.58      152.87     19.78 o
   1  -8   3      225.27      186.69     27.68 o
   2  -8   3       17.37       21.79     23.56 o
   3  -8   3       22.75       -1.18     28.27 o
   4  -8   3        5.18        4.12     26.50 o
 -11  -7   3      145.95      110.74     20.09 o
 -10  -7   3       25.01        7.80     16.77 o
  -9  -7   3       95.09       48.23     16.12 o
  -8  -7   3       36.31       43.06     12.13 o
  -7  -7   3      957.55      883.87     26.88 o
  -6  -7   3       76.85      100.08     16.49 o
  -5  -7   3      220.76      219.65     17.43 o
  -4  -7   3      110.32      187.18     18.26 o
  -3  -7   3       22.15       44.76     21.79 o
  -2  -7   3       16.53       13.55     15.36 o
  -1  -7   3        8.94       -0.89     17.89 o
   0  -7   3       78.46       65.37     25.91 o
   1  -7   3      190.60      185.51     27.09 o
   2  -7   3       99.34       96.58     25.91 o
   3  -7   3        4.53        9.42     24.73 o
   4  -7   3       56.69       25.91     25.91 o
   5  -7   3        0.76       14.72     23.56 o
 -11  -6   3       33.87       17.05     17.43 o
 -10  -6   3      515.39      535.78     53.59 o
  -9  -6   3       68.88      108.54     17.55 o
  -8  -6   3      373.23      367.74     16.55 o
  -7  -6   3     1824.25     1860.14     22.86 o
  -6  -6   3      458.78      508.80     16.53 o
  -5  -6   3      643.03      669.87     22.55 o
  -4  -6   3     1042.73     1100.52     23.77 o
  -3  -6   3        2.93       42.63     45.05 o
  -2  -6   3     3909.95     3989.87     93.93 o
  -1  -6   3     1900.90     1862.52     34.16 o
   0  -6   3       47.30       58.47     14.56 o
   1  -6   3     1073.89     1106.85     63.90 o
   2  -6   3      292.77      241.46     27.09 o
   3  -6   3        5.68        9.42     23.56 o
   4  -6   3       55.84       55.36     22.38 o
   5  -6   3        6.27        4.71     22.38 o
   6  -6   3       30.72       38.86     19.44 o
 -11  -5   3        8.12       18.26     24.15 o
 -10  -5   3      176.00      191.42     19.98 o
  -9  -5   3       34.85       40.86     11.42 o
  -8  -5   3     1872.97     1932.48     25.61 o
  -7  -5   3        2.38        9.49      9.25 o
  -6  -5   3     1402.23     1386.29     20.09 o
  -5  -5   3     2832.59     2907.75     26.57 o
  -4  -5   3     1485.41     1595.34     24.90 o
  -3  -5   3        1.68        8.20      9.24 o
  -2  -5   3      650.77      558.60     18.32 o
  -1  -5   3       10.56       32.92     14.50 o
   0  -5   3     2090.57     2153.11     44.76 o
   1  -5   3      120.91       57.06     14.56 o
   2  -5   3      296.05      344.72     18.08 o
   3  -5   3      177.11      171.78     16.41 o
   4  -5   3        0.13        1.00     14.14 o
   5  -5   3      431.47      491.75     29.45 o
   6  -5   3      235.09      208.15     21.21 o
   7  -5   3       41.89       23.56     38.28 o
 -11  -4   3       44.32       68.32     28.86 o
 -10  -4   3       84.37       81.35     17.83 o
  -9  -4   3      431.37      441.60     16.46 o
  -8  -4   3      232.64      219.22     14.10 o
  -7  -4   3      953.94      925.43     20.37 o
  -6  -4   3     2393.72     2449.31     26.71 o
  -5  -4   3      296.01      327.32     11.65 o
  -4  -4   3     4953.25     4772.65     36.65 o
  -3  -4   3     3482.66     3397.05     30.14 o
  -2  -4   3       10.11       14.13     17.67 o
  -1  -4   3     9229.63     9376.18     53.93 o
   0  -4   3      716.72      730.27     27.68 o
   1  -4   3      770.21      773.26     26.50 o
   2  -4   3     2991.88     2760.29     45.94 o
   3  -4   3      369.75      349.82     24.15 o
   4  -4   3      826.36      923.48     23.11 o
   5  -4   3       93.20       84.59     14.58 o
   6  -4   3       16.50       29.58     11.96 o
   7  -4   3        0.77       23.24     16.13 o
   8  -4   3       13.41       34.75     35.92 o
 -11  -3   3        0.26      -11.78     26.50 o
 -10  -3   3       91.76       86.00     15.98 o
  -9  -3   3       53.02       52.55     11.34 o
  -8  -3   3       42.13       55.82     17.96 o
  -7  -3   3     1279.92     1290.14     29.14 o
  -6  -3   3      266.06      261.85     12.84 o
  -5  -3   3     4034.47     4134.53     30.56 o
  -4  -3   3     5599.97     5741.67     47.39 o
  -3  -3   3        3.75        9.49      5.18 o
  -2  -3   3     3871.01     4108.59     27.65 o
  -1  -3   3    48154.64    49089.84    604.83 o
   0  -3   3     9363.44    10455.19     70.08 o
   1  -3   3     2679.33     2602.46     37.69 o
   2  -3   3      185.64      164.00     11.64 o
   3  -3   3     3602.71     3876.24     34.56 o
   4  -3   3      495.22      482.33     22.97 o
   5  -3   3      583.53      505.26     21.29 o
   6  -3   3      685.02      758.44     31.80 o
   7  -3   3      141.43      120.94     16.63 o
   8  -3   3       78.53       91.28     38.28 o
 -11  -2   3       38.43       68.90     32.98 o
 -10  -2   3       38.80       23.62     23.56 o
  -9  -2   3       16.06       30.76     17.12 o
  -8  -2   3       28.11       15.28     13.99 o
  -7  -2   3        2.89       12.72     15.51 o
  -6  -2   3     2837.92     2904.89     29.19 o
  -5  -2   3     1411.42     1211.87     18.63 o
  -4  -2   3     1343.02     1409.87     14.97 o
  -3  -2   3     2114.54     1958.28     30.92 o
  -2  -2   3      227.16      205.23      5.27 o
   0  -2   3     5230.89     4936.30     29.14 o
   1  -2   3     2085.52     2092.45     28.27 o
   2  -2   3      748.93      642.18     20.32 o
   3  -2   3     2804.88     2725.43     32.98 o
   4  -2   3       10.48       16.64      8.48 o
   5  -2   3      629.17      622.64     14.49 o
   6  -2   3        5.01       10.37     10.09 o
   7  -2   3      325.71      306.95     14.26 o
   8  -2   3      162.51      183.33     15.97 o
   9  -2   3       16.10       50.65     37.10 o
 -10  -1   3        6.47        9.91     20.61 o
  -9  -1   3      409.86      443.32     23.72 o
  -8  -1   3      119.92      103.07     16.10 o
  -7  -1   3     1580.23     1695.93     24.94 o
  -6  -1   3     5552.20     5526.60     51.61 o
  -5  -1   3      133.37      137.93     10.46 o
  -4  -1   3    13047.44    13116.36     58.34 o
  -3  -1   3    13433.83    13034.60     94.52 o
  -2  -1   3     5342.09     5432.11     27.00 o
   2  -1   3     8505.50     8602.64     39.89 o
   3  -1   3       53.26       76.59      6.10 o
   4  -1   3     2484.58     2502.95     16.80 o
   5  -1   3     1112.09     1131.95     20.14 o
   6  -1   3        7.69       12.11      8.18 o
   7  -1   3      997.89     1080.29     18.67 o
   8  -1   3      262.25      244.82     17.08 o
   9  -1   3      184.51      238.51     34.75 o
  10  -1   3       59.69       33.57     33.57 o
 -10   0   3       23.40       34.16     33.57 o
  -9   0   3       24.34       30.02     17.03 o
  -8   0   3       76.54       77.29     16.83 o
  -7   0   3       15.33       10.77     14.57 o
  -6   0   3        0.60        9.93     12.69 o
  -5   0   3      502.17      532.36     15.77 o
  -4   0   3     1523.04     1773.70     20.67 o
  -3   0   3      860.98      936.98     25.32 o
  -2   0   3        0.05        8.24     12.37 o
   2   0   3      772.14      831.56     24.15 o
   3   0   3      419.76      397.01      8.35 o
   4   0   3       10.03       13.42      4.83 o
   5   0   3      195.72      187.03      7.81 o
   6   0   3        0.12       -0.43      6.24 o
   7   0   3        1.23       -0.72      6.80 o
   8   0   3        5.27       10.69      8.31 o
   9   0   3        1.99        1.77     35.34 o
  10   0   3        9.71       26.50     27.68 o
 -10   1   3      142.76      114.84     35.92 o
  -9   1   3        1.94       12.72     21.20 o
  -8   1   3      719.20      788.89     22.14 o
  -7   1   3      301.92      286.79     19.95 o
  -6   1   3     2973.49     3105.06     41.88 o
  -5   1   3     5188.47     5492.08     46.36 o
  -4   1   3      124.05      185.07     12.70 o
  -3   1   3     1699.89     1580.67     31.80 o
  -2   1   3    13406.04    13018.78     73.62 o
   3   1   3    15826.51    15961.04     95.41 o
   4   1   3        1.96        8.14      2.90 o
   5   1   3     4160.57     3967.22     19.05 o
   6   1   3     6078.32     6208.34     57.03 o
   7   1   3      642.40      570.94     10.15 o
   8   1   3     2355.35     2478.89     19.07 o
   9   1   3        0.42        3.74      9.81 o
  10   1   3       95.41       89.52     31.21 o
  -9   2   3       51.29       53.92     18.01 o
  -8   2   3       45.34       57.49     18.91 o
  -7   2   3       76.32       67.40     13.65 o
  -6   2   3       99.62       92.16     16.20 o
  -5   2   3       34.24       18.26     20.61 o
  -4   2   3     1570.90     1412.83     35.34 o
  -3   2   3     1429.71     1403.22     22.69 o
  -2   2   3      655.72      601.29     22.97 o
  -1   2   3     1750.12     1640.16     28.27 o
   2   2   3     6156.60     5886.96     41.22 o
   3   2   3      920.94      937.83     10.61 o
   4   2   3      684.22      635.48      8.91 o
   5   2   3      685.57      651.94     14.52 o
   6   2   3        0.10        2.88      7.74 o
   7   2   3      679.03      642.46     10.68 o
   8   2   3       32.28       37.72     11.53 o
   9   2   3      143.17      120.95     13.25 o
  10   2   3        0.28      -10.60     33.57 o
  11   2   3        0.00        4.71     30.62 o
  -8   3   3       53.02       64.49     20.61 o
  -7   3   3      915.44     1013.66     31.41 o
  -6   3   3       12.03       27.40     20.32 o
  -5   3   3      966.42     1034.66     30.04 o
  -4   3   3     1931.51     2134.71     48.29 o
  -3   3   3      120.31      161.37     20.61 o
  -2   3   3     1519.48     1385.15     32.39 o
  -1   3   3     2286.14     2368.07     38.28 o
   0   3   3     9036.14     9317.97     65.96 o
   1   3   3    20551.79    20618.85     91.28 o
   2   3   3     4370.46     4665.25     31.52 o
   3   3   3      565.71      543.68     10.42 o
   4   3   3      938.06      907.53     15.13 o
   5   3   3        1.39        7.03      6.20 o
   6   3   3     1126.19     1103.80     14.36 o
   7   3   3     5056.48     5189.98     36.32 o
   8   3   3     1132.85     1096.85     15.75 o
   9   3   3     1394.09     1384.80     18.91 o
  10   3   3       70.32       63.01     27.68 o
  11   3   3      146.89      144.88     30.62 o
  -8   4   3        8.69       12.45     18.24 o
  -7   4   3        7.60       -3.09     18.18 o
  -6   4   3      277.96      253.24     28.27 o
  -5   4   3      579.04      566.34     22.89 o
  -4   4   3       99.52       89.64     15.93 o
  -3   4   3      527.34      470.51     21.79 o
  -2   4   3      430.53      428.15     24.73 o
  -1   4   3      551.11      505.89     24.73 o
   0   4   3     6553.64     6032.95     62.43 o
   1   4   3     1787.48     1724.37     34.75 o
   2   4   3     2551.69     2497.04     38.28 o
   3   4   3    12509.27    12255.46     46.40 o
   4   4   3        0.09       13.27      7.57 o
   5   4   3     4623.83     4623.36     27.19 o
   6   4   3     1090.29     1023.33     18.64 o
   7   4   3      275.88      269.39     10.42 o
   8   4   3     1402.11     1353.21     27.31 o
   9   4   3       42.05       39.61      8.78 o
  10   4   3       12.74       21.79     28.86 o
  11   4   3       49.94       27.09     32.39 o
  -7   5   3      100.82       54.18     25.32 o
  -6   5   3      184.41      207.30     27.68 o
  -5   5   3       10.41       13.55     25.32 o
  -4   5   3      174.44      159.60     25.91 o
  -3   5   3       22.77       41.21     15.41 o
  -2   5   3      415.17      511.43     19.78 o
  -1   5   3     2384.19     2310.35     47.11 o
   0   5   3     1187.60     1211.42     35.34 o
   1   5   3      212.86      209.07     18.26 o
   2   5   3     3537.14     3661.35     52.41 o
   3   5   3     2449.47     2766.18     45.35 o
   4   5   3     2514.06     2507.39     21.82 o
   5   5   3        3.90        1.43      7.54 o
   6   5   3        0.58        7.13      8.14 o
   7   5   3      877.53      877.48     19.21 o
   8   5   3      156.12      140.79     11.61 o
   9   5   3      610.94      601.45     16.86 o
  10   5   3       99.88       88.93     31.80 o
  11   5   3       14.36       -5.30     29.45 o
  -6   6   3       19.10       37.10     27.09 o
  -5   6   3       74.56       64.78     25.32 o
  -4   6   3       65.51       94.23     27.09 o
  -3   6   3        8.76       11.19     25.91 o
  -2   6   3     1901.43     1948.16     51.83 o
  -1   6   3        4.24       -6.48     16.24 o
   0   6   3     2610.95     2732.61     54.77 o
   1   6   3     3343.30     3433.43     57.71 o
   2   6   3       28.68       32.39     18.26 o
   3   6   3      876.76      952.03     23.53 o
   4   6   3     3260.60     3377.38     42.08 o
   5   6   3      159.03      193.87     10.59 o
   6   6   3     2848.29     2975.36     35.79 o
   7   6   3     1017.21      986.34     17.75 o
   8   6   3      610.71      676.43     18.04 o
   9   6   3     1236.84     1315.39     33.24 o
  10   6   3       17.71       26.20     15.71 o
  11   6   3       70.54       74.79     32.39 o
  -5   7   3        4.43       -2.94     24.73 o
  -4   7   3       38.88       39.46     27.68 o
  -3   7   3      138.47      106.60     27.09 o
  -2   7   3       32.27        5.30     28.27 o
  -1   7   3     1322.49     1309.18     45.94 o
   0   7   3      341.37      281.51     26.50 o
   1   7   3      384.94      436.39     30.04 o
   2   7   3      188.24      150.28     20.32 o
   3   7   3       96.69       56.80     14.78 o
   4   7   3       13.05       34.15     11.61 o
   5   7   3      212.48      253.98     12.10 o
   6   7   3      287.82      251.12     14.15 o
   7   7   3       12.19       11.54     10.83 o
   8   7   3        5.96       -6.37     10.95 o
   9   7   3       11.00        9.60     11.22 o
  10   7   3       72.77       78.66     17.97 o
  11   7   3       13.57       11.19     29.45 o
  -4   8   3       28.02       12.37     26.50 o
  -3   8   3      512.07      541.22     41.22 o
  -2   8   3       48.13       35.34     27.09 o
  -1   8   3      143.23      142.52     28.86 o
   0   8   3      150.17      196.70     31.21 o
   1   8   3     1161.80     1075.97     43.58 o
   2   8   3      451.55      468.78     33.57 o
   3   8   3       13.86        4.71     25.32 o
   4   8   3     1918.28     2150.17     55.95 o
   5   8   3     1344.05     1345.53     31.84 o
   6   8   3       22.39       38.87     23.56 o
   7   8   3      551.40      620.73     35.34 o
   8   8   3       49.11       32.85     16.83 o
   9   8   3      377.55      418.23     23.22 o
  10   8   3      201.39      171.60     20.36 o
  11   8   3       10.48       10.01     25.32 o
  -3   9   3        3.48       36.51     30.62 o
  -2   9   3       54.65       88.34     31.80 o
  -1   9   3        1.20      -11.19     29.45 o
   0   9   3       12.21        7.07     27.68 o
   1   9   3      187.68      104.24     30.62 o
   2   9   3       35.44       55.36     29.45 o
   3   9   3       29.48       63.01     27.09 o
   4   9   3       74.93       80.68     24.15 o
   5   9   3       13.23        2.94     16.10 o
   6   9   3       69.92      114.84     27.68 o
   7   9   3       32.66       30.62     26.50 o
   8   9   3        0.36      -18.26     22.38 o
   9   9   3       62.57       92.46     27.68 o
  10   9   3        0.33       -1.04     17.94 o
  11   9   3       12.35       24.73     27.68 o
  -1  10   3       36.08       35.92     27.09 o
   0  10   3       20.54       25.32     26.50 o
   1  10   3        0.04       13.55     32.39 o
   2  10   3      506.79      473.50     40.05 o
   3  10   3      144.12      180.80     35.34 o
   4  10   3       28.66       20.72     18.73 o
   5  10   3       38.24       26.67     18.36 o
   6  10   3       91.01       91.87     28.27 o
   7  10   3       57.11       88.34     28.27 o
   8  10   3      150.90      188.46     29.45 o
   9  10   3        3.77       21.79     26.50 o
  10  10   3       21.76       13.55     25.91 o
   1  11   3        0.32      -12.96     32.98 o
   2  11   3       24.47       63.60     31.21 o
   3  11   3       10.17       40.05     32.98 o
   4  11   3      167.34      209.89     23.77 o
   5  11   3        1.23        1.52     17.10 o
   6  11   3       12.98        5.89     27.09 o
   7  11   3       14.00       58.89     25.91 o
   8  11   3       17.87        2.36     24.15 o
   9  11   3       27.72       84.22     30.62 o
   4  12   3       14.61        0.84     21.00 o
   5  12   3       10.14       34.75     32.39 o
   6  12   3        5.28       -8.24     30.62 o
   7  12   3        1.41       18.26     32.98 o
  -8 -11   4        6.57       11.78     32.39 o
  -7 -11   4       42.19       54.77     26.50 o
  -6 -11   4        1.40       18.26     28.27 o
  -5 -11   4       81.24       93.05     31.21 o
  -4 -11   4        7.74       31.80     25.32 o
  -3 -11   4       14.37       38.28     30.62 o
  -2 -11   4        6.60        8.24     25.32 o
  -1 -11   4       16.45      -24.15     31.21 o
 -10 -10   4        1.15        8.24     28.27 o
  -9 -10   4       74.18       53.00     31.80 o
  -8 -10   4        5.53       41.22     28.27 o
  -7 -10   4       11.77        4.12     24.73 o
  -6 -10   4        0.87       22.97     31.21 o
  -5 -10   4      104.07      172.56     32.98 o
  -4 -10   4        0.11        4.71     31.21 o
  -3 -10   4       24.86       63.60     29.45 o
  -2 -10   4       21.82       50.06     31.80 o
  -1 -10   4       37.74       57.72     19.67 o
   0 -10   4       27.21       36.81     18.74 o
   1 -10   4       10.40       24.24     19.87 o
 -10  -9   4        0.60      -14.13     31.21 o
  -9  -9   4      357.02      354.53     39.46 o
  -8  -9   4        0.66       12.96     29.45 o
  -7  -9   4        0.48        6.48     28.27 o
  -6  -9   4      274.57      281.74     20.61 o
  -5  -9   4      202.30      205.13     21.79 o
  -4  -9   4      156.29      227.33     34.75 o
  -3  -9   4      133.11      101.88     27.68 o
  -2  -9   4       28.60       33.57     29.45 o
  -1  -9   4      405.86      447.24     34.45 o
   0  -9   4        5.65        0.36     15.81 o
   1  -9   4       42.40       83.06     20.35 o
   2  -9   4        1.68       11.18     17.25 o
 -11  -8   4        0.87      -14.13     30.04 o
 -10  -8   4       10.18       14.65     16.20 o
  -9  -8   4        7.45       -1.18     30.62 o
  -8  -8   4      470.18      437.26     23.04 o
  -7  -8   4        6.08       21.44     20.91 o
  -6  -8   4        3.28       11.92     14.92 o
  -5  -8   4     1011.51      868.11     26.85 o
  -4  -8   4       95.48      133.60     16.98 o
  -3  -8   4      151.78      210.25     30.04 o
  -2  -8   4       87.99      121.91     24.73 o
  -1  -8   4      229.31      289.94     21.55 o
   0  -8   4      286.74      259.26     22.89 o
   1  -8   4        4.31       27.32     18.86 o
   2  -8   4      121.54      115.13     20.61 o
   3  -8   4       26.18       24.74     17.48 o
   4  -8   4       11.58        0.59     17.49 o
 -11  -7   4      139.01      133.57     19.36 o
 -10  -7   4      238.13      218.30     20.70 o
  -9  -7   4      153.00      150.48     17.43 o
  -8  -7   4      617.42      680.00     25.63 o
  -7  -7   4      201.43      236.93     18.85 o
  -6  -7   4        7.27        9.82     13.28 o
  -5  -7   4     1291.59     1386.17     28.86 o
  -4  -7   4      910.44      923.74     32.69 o
  -3  -7   4      371.80      411.07     30.04 o
  -2  -7   4      908.32      921.67     38.28 o
  -1  -7   4      174.41      210.95     20.81 o
   0  -7   4      671.87      705.28     25.40 o
   1  -7   4      640.33      574.91     52.41 o
   2  -7   4       99.36      168.43     27.09 o
   3  -7   4        0.29       -1.18     24.73 o
   4  -7   4       16.63       35.92     24.15 o
   5  -7   4        5.20       11.92     15.26 o
 -11  -6   4       33.95       13.19     18.03 o
 -10  -6   4        2.92        8.13     17.39 o
  -9  -6   4      316.48      271.91     15.65 o
  -8  -6   4      332.01      320.60     15.30 o
  -7  -6   4        3.52       10.53     10.60 o
  -6  -6   4     1570.01     1460.12     23.46 o
  -5  -6   4      530.83      566.22     16.35 o
  -4  -6   4      993.56      934.52     22.11 o
  -3  -6   4      348.24      305.77     15.91 o
  -2  -6   4      924.60     1084.21     38.28 o
  -1  -6   4      149.30      141.47     17.91 o
   0  -6   4     1050.06     1061.82     34.98 o
   1  -6   4        0.65       15.42     15.61 o
   2  -6   4      373.78      320.38     28.27 o
   3  -6   4       13.18        2.94     21.79 o
   4  -6   4       17.85        9.42     21.79 o
   5  -6   4        5.68       18.26     21.79 o
   6  -6   4        4.48       20.80     15.45 o
 -11  -5   4       20.25       20.61     23.56 o
 -10  -5   4      438.06      440.94     24.29 o
  -9  -5   4      404.98      435.12     18.58 o
  -8  -5   4        9.95       18.14      9.30 o
  -7  -5   4     2082.66     2156.04     23.58 o
  -6  -5   4      734.71      748.64     14.36 o
  -5  -5   4     2093.68     2099.19     21.40 o
  -4  -5   4     3194.39     3282.45     33.95 o
  -3  -5   4       94.24      110.68     10.13 o
  -2  -5   4     4776.44     4623.06     63.01 o
  -1  -5   4      579.25      524.87     21.50 o
   0  -5   4        0.80        3.88     13.53 o
   1  -5   4     2112.69     2031.15     31.02 o
   2  -5   4      145.46      109.25     14.78 o
   3  -5   4      208.35      282.65     18.11 o
   4  -5   4       76.53       66.10     14.99 o
   5  -5   4       27.11       31.21     20.02 o
   6  -5   4       46.58       84.01     18.26 o
   7  -5   4       14.39       49.47     41.81 o
 -11  -4   4      151.92      161.95     28.86 o
 -10  -4   4        0.70       -4.25     16.64 o
  -9  -4   4      149.63      151.76     13.54 o
  -8  -4   4      199.34      173.88     13.48 o
  -7  -4   4      165.13      161.63     12.58 o
  -6  -4   4     1168.77     1180.76     19.39 o
  -5  -4   4     5753.70     6052.92     45.05 o
  -4  -4   4      142.80      159.35      8.21 o
  -3  -4   4     2077.40     2054.49     23.75 o
  -2  -4   4     6062.70     6111.86     64.19 o
  -1  -4   4     7483.55     7777.53    159.60 o
   0  -4   4     2742.00     2988.40     32.69 o
   1  -4   4        0.97       11.78     17.08 o
   2  -4   4      488.94      600.70     26.50 o
   3  -4   4     2113.45     2243.22     43.58 o
   4  -4   4       23.41        6.77     12.08 o
   5  -4   4       49.47       32.85     11.50 o
   6  -4   4      281.38      276.86     19.53 o
   7  -4   4       36.92       28.71     15.56 o
   8  -4   4        0.40       -1.18     38.28 o
 -11  -3   4      148.98      121.32     28.86 o
 -10  -3   4        0.03        2.86     15.55 o
  -9  -3   4      552.75      515.47     17.49 o
  -8  -3   4      470.78      466.19     16.46 o
  -7  -3   4      782.26      809.91     24.99 o
  -6  -3   4      442.37      359.40     13.45 o
  -5  -3   4     1475.37     1546.18     17.03 o
  -4  -3   4       72.45       50.34      7.12 o
  -3  -3   4     2595.04     2379.76     21.31 o
  -2  -3   4       15.22       16.66      6.03 o
  -1  -3   4     8978.24     8872.15     68.32 o
   0  -3   4     2407.30     2385.71     36.51 o
   1  -3   4      129.00      101.88     16.49 o
   2  -3   4     2857.11     2633.34     27.27 o
   3  -3   4        6.12        5.43     10.61 o
   4  -3   4       13.54        9.42     15.31 o
   5  -3   4       58.56       59.97     14.75 o
   6  -3   4        2.69       11.83     13.86 o
   7  -3   4      242.15      271.26     36.22 o
   8  -3   4       66.37       47.11     32.98 o
 -11  -2   4       16.23       -0.59     27.68 o
 -10  -2   4      399.14      433.30     24.31 o
  -9  -2   4      151.04      159.39     11.45 o
  -8  -2   4      120.05      135.33     16.94 o
  -7  -2   4     3485.83     3667.38    118.37 o
  -6  -2   4      794.93      778.76     22.38 o
  -5  -2   4     6820.82     7290.30     42.26 o
  -4  -2   4    19499.14    19422.21     67.31 o
  -3  -2   4     1504.13     1572.92     27.68 o
  -2  -2   4    14527.40    14326.88     74.23 o
  -1  -2   4       60.35       84.22     13.55 o
   0  -2   4    13385.62    14082.96     71.26 o
   1  -2   4     3597.98     3774.59     50.35 o
   2  -2   4     6282.89     6807.82     35.60 o
   3  -2   4     6892.48     7220.15    104.24 o
   4  -2   4     3115.37     3185.96     25.97 o
   5  -2   4        2.80        7.59      8.87 o
   6  -2   4      691.60      739.67     16.03 o
   7  -2   4      169.82      192.55     11.68 o
   8  -2   4       17.09       30.62     32.98 o
   9  -2   4       49.45       -4.71     37.10 o
 -10  -1   4       84.65       60.90     19.43 o
  -9  -1   4       17.73       11.75     16.70 o
  -8  -1   4       43.53       38.56     11.30 o
  -7  -1   4      108.17      109.33     15.99 o
  -6  -1   4       26.87       18.63     14.14 o
  -5  -1   4      108.74       81.11     10.17 o
  -4  -1   4     2836.47     3017.26     26.43 o
  -3  -1   4     2332.14     2342.07     24.51 o
  -2  -1   4     4204.50     4079.65     22.71 o
   0  -1   4      616.17      652.53     12.96 o
   1  -1   4      621.32      613.71     11.31 o
   2  -1   4      222.46      234.66      6.62 o
   3  -1   4      158.86      140.98      6.47 o
   4  -1   4       16.20       15.04      6.86 o
   5  -1   4       32.92       47.90      7.54 o
   6  -1   4       20.24       23.02      7.00 o
   7  -1   4       18.06       12.09     10.35 o
   8  -1   4        0.27        2.25     11.11 o
   9  -1   4       79.68       78.92     30.04 o
 -10   0   4        3.60       22.38     27.68 o
  -9   0   4      683.88      620.07     26.85 o
  -8   0   4       38.70       40.62     12.69 o
  -7   0   4      139.69      162.52     17.78 o
  -6   0   4     5243.56     5389.98     51.98 o
  -5   0   4     4020.70     4132.22     36.21 o
  -4   0   4     6095.00     6398.95     46.92 o
  -3   0   4    10753.10    10283.22     75.97 o
  -2   0   4        6.65       24.73     15.31 o
   2   0   4    38361.56    35275.43    508.83 o
   3   0   4     1164.99     1246.72     11.09 o
   4   0   4     7165.94     6719.71     30.36 o
   5   0   4     4334.43     4205.92     21.19 o
   6   0   4      299.59      393.78      9.35 o
   7   0   4      417.71      402.88      8.69 o
   8   0   4      897.08      898.52     40.02 o
   9   0   4       85.86       90.69     37.10 o
  10   0   4      251.82      289.16     41.22 o
 -10   1   4        3.98        1.18     35.34 o
  -9   1   4        9.48       19.43     18.26 o
  -8   1   4        0.43       13.13     12.84 o
  -7   1   4      276.08      266.05     15.87 o
  -6   1   4        0.08       12.12     16.98 o
  -5   1   4        3.87        9.42     18.26 o
  -4   1   4       13.30        0.44     11.40 o
  -3   1   4      333.16      365.72     21.79 o
  -2   1   4      590.45      616.02     21.79 o
  -1   1   4     3642.63     3673.71     38.87 o
   2   1   4      370.38      386.33     18.26 o
   3   1   4       76.38       97.76     18.26 o
   4   1   4       22.79        8.83     18.26 o
   5   1   4        0.44        3.09      5.59 o
   6   1   4        6.59        1.59      9.42 o
   7   1   4      204.53      180.18     16.49 o
   8   1   4        2.58       15.52      9.09 o
   9   1   4        4.46       21.20     28.27 o
  10   1   4        0.00       11.78     33.57 o
  -9   2   4        9.65        2.54     17.39 o
  -8   2   4      180.41      202.20     21.57 o
  -7   2   4       10.66        6.26     12.71 o
  -6   2   4      855.78      952.94     26.42 o
  -5   2   4     5136.93     5232.01     69.49 o
  -4   2   4        0.62        2.36     17.67 o
  -3   2   4     4283.85     4214.54     38.10 o
  -2   2   4     6387.78     6521.76     60.66 o
  -1   2   4        0.48        0.00     13.55 o
   1   2   4     7838.41     7860.71     35.38 o
   2   2   4    69250.35    58892.50    636.04 o
   3   2   4    16326.92    16361.48    262.95 o
   4   2   4      846.73      887.51     12.35 o
   5   2   4     1598.63     1547.48     14.63 o
   6   2   4     1622.59     1657.46     33.66 o
   7   2   4      713.84      659.38     26.80 o
   8   2   4      369.15      393.20     16.49 o
   9   2   4      426.57      440.90     25.03 o
  10   2   4       62.24       65.96     32.98 o
  11   2   4      156.47      147.82     35.34 o
  -8   3   4       55.45       73.67     40.05 o
  -7   3   4       66.07       71.04     18.80 o
  -6   3   4        1.39       10.90     14.99 o
  -5   3   4       80.56       89.24     16.66 o
  -4   3   4      958.50      872.20     33.57 o
  -3   3   4     2106.41     2083.03     44.17 o
  -2   3   4       35.25       19.43     16.49 o
  -1   3   4     5662.54     5597.73     57.71 o
   0   3   4      315.42      325.09     18.26 o
   1   3   4     3645.66     3726.72     40.64 o
   2   3   4    14390.03    13945.08     83.33 o
   3   3   4       86.49       84.02      8.37 o
   4   3   4      464.71      437.94     10.92 o
   5   3   4     1281.10     1187.58     15.34 o
   6   3   4      117.59      106.22      7.12 o
   7   3   4      838.30      794.99     12.32 o
   8   3   4        4.83        8.47      5.54 o
   9   3   4      163.77      170.17     15.02 o
  10   3   4       62.12       73.62     30.62 o
  11   3   4       57.74       77.15     35.34 o
  -8   4   4       13.46       -8.98     18.07 o
  -7   4   4      271.76      305.65     30.04 o
  -6   4   4       44.19       74.20     24.73 o
  -5   4   4      173.17      171.04     18.27 o
  -4   4   4      816.87      854.89     20.14 o
  -3   4   4      124.93      137.06     16.45 o
  -2   4   4        3.07      -14.72     19.43 o
  -1   4   4     2339.14     2394.57     44.76 o
   0   4   4      808.10      792.69     28.27 o
   1   4   4    12020.01    12329.73     83.63 o
   2   4   4     4679.90     4982.89     52.41 o
   3   4   4     1858.13     1992.56     23.65 o
   4   4   4     9155.54     9774.63     41.83 o
   5   4   4       10.68       33.23      7.36 o
   6   4   4     2535.79     2566.04     23.23 o
   7   4   4      509.19      489.34     12.02 o
   8   4   4     1019.96      970.37     16.92 o
   9   4   4        3.60        4.49      7.06 o
  10   4   4       48.36       67.14     31.21 o
  11   4   4        5.61       15.31     25.91 o
  -7   5   4        6.30       26.50     25.91 o
  -6   5   4       36.60       59.48     26.50 o
  -5   5   4      871.16      833.33     38.87 o
  -4   5   4        6.89        0.00     24.73 o
  -3   5   4      594.56      582.45     32.98 o
  -2   5   4     1640.34     1699.92     31.44 o
  -1   5   4      559.30      515.31     27.09 o
   0   5   4     2758.64     2623.07     47.11 o
   1   5   4     1582.27     1554.17     37.69 o
   2   5   4     1112.77     1225.55     32.39 o
   3   5   4     6947.94     6746.80     91.87 o
   4   5   4      168.39      255.88     10.99 o
   5   5   4     1132.69     1086.50     15.90 o
   6   5   4     1867.59     1912.92     22.87 o
   7   5   4      283.86      296.53     11.39 o
   8   5   4      579.72      599.39     15.72 o
   9   5   4       15.28       15.83      9.59 o
  10   5   4       10.77       17.67     30.04 o
  11   5   4       45.19       14.13     26.50 o
  -6   6   4       37.23       37.10     25.91 o
  -5   6   4       34.54       25.32     24.73 o
  -4   6   4      114.12      101.88     25.91 o
  -3   6   4      128.75       98.94     23.56 o
  -2   6   4       47.86       38.87     27.68 o
  -1   6   4      158.12      118.37     22.97 o
   0   6   4      293.40      336.87     29.45 o
   1   6   4       17.43       21.20     21.20 o
   2   6   4      383.27      277.38     23.56 o
   3   6   4      178.88      177.97     11.44 o
   4   6   4      372.11      359.75     13.58 o
   5   6   4     1808.55     1724.19     18.51 o
   6   6   4      205.17      201.45     11.21 o
   7   6   4      235.60      223.04     12.59 o
   8   6   4        5.37        6.62     10.33 o
   9   6   4       25.48       34.56     10.32 o
  10   6   4      152.20      136.03     17.54 o
  11   6   4        5.21      -19.43     30.62 o
  -5   7   4      166.72      147.23     30.04 o
  -4   7   4       77.06       65.96     27.68 o
  -3   7   4      156.18       84.81     25.91 o
  -2   7   4      549.83      537.10     38.28 o
  -1   7   4      781.59      862.19     42.40 o
   0   7   4       16.22       15.90     25.91 o
   1   7   4     3309.58     3527.66     65.96 o
   2   7   4      502.25      492.40     24.15 o
   3   7   4     1389.77     1463.44     25.04 o
   4   7   4     1836.95     1879.80     26.70 o
   5   7   4       17.85       42.35      9.62 o
   6   7   4      541.34      587.21     17.06 o
   7   7   4      811.59      821.79     20.12 o
   8   7   4       70.13       90.45     11.91 o
   9   7   4      219.75      268.26     14.92 o
  10   7   4       46.83       31.62     16.56 o
  11   7   4       19.56       73.03     31.80 o
  -4   8   4        5.26       -1.18     26.50 o
  -3   8   4       85.89       54.77     31.80 o
  -2   8   4       72.22       68.90     28.86 o
  -1   8   4       40.67       32.39     29.45 o
   0   8   4        6.52       37.10     27.09 o
   1   8   4      405.20      465.84     36.51 o
   2   8   4       38.77       53.59     23.56 o
   3   8   4        3.00       -1.77     20.61 o
   4   8   4       31.69       51.83     23.56 o
   5   8   4       37.30       73.77     17.07 o
   6   8   4        0.28       18.85     20.61 o
   7   8   4       72.81       40.64     21.79 o
   8   8   4        8.67       -4.57     15.58 o
   9   8   4       20.36        6.42     16.70 o
  10   8   4       17.15       24.32     15.68 o
  11   8   4        4.38        1.77     29.45 o
  -3   9   4        2.04       20.02     29.45 o
  -2   9   4       42.11       40.64     28.86 o
  -1   9   4        4.31      -12.96     31.21 o
   0   9   4       49.86       82.45     30.04 o
   1   9   4      450.74      422.85     37.10 o
   2   9   4       98.46      103.06     30.62 o
   3   9   4       89.95       90.11     27.68 o
   4   9   4      372.33      372.20     30.04 o
   5   9   4      397.63      388.34     22.06 o
   6   9   4      128.27      104.83     27.68 o
   7   9   4      297.23      329.80     32.39 o
   8   9   4       56.83       43.58     24.73 o
   9   9   4       70.91      101.30     25.32 o
  10   9   4      108.55      115.52     19.09 o
  11   9   4        3.81       10.01     25.32 o
  -1  10   4        0.07        2.94     28.27 o
   0  10   4       30.85       44.17     28.86 o
   1  10   4        2.40       22.97     30.62 o
   2  10   4       20.89       30.04     27.09 o
   3  10   4       20.71       66.55     30.04 o
   4  10   4       96.56      186.69     32.98 o
   5  10   4       32.53       21.07     17.64 o
   6  10   4       10.36       36.51     27.68 o
   7  10   4        0.32       -9.42     27.09 o
   8  10   4       24.47       34.75     27.68 o
   9  10   4       24.11       16.49     24.73 o
  10  10   4        3.32       43.58     26.50 o
   1  11   4       12.97       -7.07     31.21 o
   2  11   4       13.31        5.30     33.57 o
   3  11   4       49.64       47.11     27.68 o
   4  11   4       52.14       41.59     19.36 o
   5  11   4       48.77       42.40     21.72 o
   6  11   4      141.47       94.23     24.73 o
   7  11   4        1.12       25.32     28.86 o
   8  11   4       68.19       37.10     29.45 o
   9  11   4       13.74       11.19     27.09 o
   4  12   4       22.37       24.50     20.88 o
   5  12   4        0.52       -0.38     20.35 o
   6  12   4       32.08       14.13     24.73 o
   7  12   4       15.99       54.77     28.86 o
  -8 -11   5       28.19       30.62     30.04 o
  -7 -11   5        4.12      -21.20     32.39 o
  -6 -11   5        1.35       18.26     25.91 o
  -5 -11   5       14.86       61.25     32.39 o
  -4 -11   5        0.03       -8.83     24.15 o
  -3 -11   5       10.49       18.85     31.80 o
  -2 -11   5       21.89       21.20     25.32 o
  -9 -10   5        0.16       15.90     31.80 o
  -8 -10   5        9.40        9.42     31.80 o
  -7 -10   5       22.56       39.46     29.45 o
  -6 -10   5       10.20       14.72     32.39 o
  -5 -10   5       30.25       14.72     27.68 o
  -4 -10   5      126.56      183.16     35.92 o
  -3 -10   5      175.69      144.29     29.45 o
  -2 -10   5        0.04       -8.24     28.86 o
  -1 -10   5       80.33      100.71     30.62 o
   0 -10   5        0.27        5.89     24.73 o
   1 -10   5       97.58      115.42     22.04 o
 -10  -9   5       42.24       62.43     30.62 o
  -9  -9   5       12.65       15.90     31.80 o
  -8  -9   5       79.26       99.53     28.27 o
  -7  -9   5       11.42       38.87     31.80 o
  -6  -9   5      189.58      192.19     18.52 o
  -5  -9   5      114.09       69.99     21.50 o
  -4  -9   5       12.00       32.39     28.86 o
  -3  -9   5       34.26        2.94     29.45 o
  -2  -9   5        0.28       16.49     23.56 o
  -1  -9   5      198.94      202.00     30.04 o
   0  -9   5      150.88      176.38     23.31 o
   1  -9   5        1.22        8.00     18.20 o
   2  -9   5        0.40       -5.85     20.19 o
 -11  -8   5      128.77      144.88     37.10 o
 -10  -8   5       83.74       94.82     32.98 o
  -9  -8   5      236.84      243.81     35.34 o
  -8  -8   5      299.54      327.36     32.69 o
  -7  -8   5       40.07       32.69     15.52 o
  -6  -8   5      725.13      697.54     23.91 o
  -5  -8   5      162.17      164.98     16.27 o
  -4  -8   5      253.43      285.71     19.50 o
  -3  -8   5        4.08        1.77     27.09 o
  -2  -8   5        1.27      -22.38     27.68 o
  -1  -8   5       26.07       47.40     17.26 o
   0  -8   5      157.74      148.02     18.92 o
   1  -8   5       13.36       11.71     16.77 o
   2  -8   5       44.25       54.85     18.50 o
   3  -8   5       58.63       51.29     31.21 o
   4  -8   5        5.78        3.29     16.83 o
 -11  -7   5       24.87        3.99     16.50 o
 -10  -7   5       86.84       50.27     16.50 o
  -9  -7   5      235.89      226.51     18.72 o
  -8  -7   5       15.85       14.96     14.62 o
  -7  -7   5      164.62      205.15     18.18 o
  -6  -7   5      318.30      306.47     18.18 o
  -5  -7   5      535.73      581.45     25.03 o
  -4  -7   5      552.21      463.24     24.15 o
  -3  -7   5      146.62       98.94     27.68 o
  -2  -7   5      300.40      311.54     30.04 o
  -1  -7   5      105.26      105.43     18.86 o
   0  -7   5        0.22       -1.30     15.76 o
   1  -7   5        4.15       37.69     18.32 o
   2  -7   5       81.52       61.15     17.25 o
   3  -7   5        0.00       -4.04     16.64 o
   4  -7   5       35.97       20.75     15.58 o
   5  -7   5        0.48        1.22     13.81 o
 -11  -6   5       65.97       71.35     20.32 o
 -10  -6   5      275.14      268.12     22.00 o
  -9  -6   5        0.16       -0.57     11.54 o
  -8  -6   5      643.07      650.57     20.59 o
  -7  -6   5     1268.24     1329.55     22.54 o
  -6  -6   5       89.17       89.62     11.22 o
  -5  -6   5     2309.26     2450.87     37.84 o
  -4  -6   5      798.18      901.92     21.35 o
  -3  -6   5     1009.25     1048.88     38.87 o
  -2  -6   5       62.87       58.30     18.85 o
  -1  -6   5       95.38       82.88     12.86 o
   0  -6   5      805.85      888.30     20.94 o
   1  -6   5      151.04      128.94     14.02 o
   2  -6   5       93.88      150.97     17.10 o
   3  -6   5        1.84        2.65     14.99 o
   4  -6   5      126.24       61.84     15.93 o
   5  -6   5       56.52       89.44     21.12 o
   6  -6   5       55.72       40.05     39.46 o
 -11  -5   5      278.99      234.49     21.61 o
 -10  -5   5       84.72       74.43     18.25 o
  -9  -5   5      727.41      741.52     31.21 o
  -8  -5   5       58.05       57.43      9.70 o
  -7  -5   5      951.15      958.26     17.13 o
  -6  -5   5      266.07      231.23     11.16 o
  -5  -5   5     1054.28     1107.23     18.01 o
  -4  -5   5      324.41      357.59     22.38 o
  -3  -5   5      707.38      690.98     17.20 o
  -2  -5   5     4259.08     5055.33     67.14 o
  -1  -5   5      922.79      994.11     34.16 o
   0  -5   5     1576.57     1718.68     23.57 o
   1  -5   5       72.27       58.29     11.29 o
   2  -5   5       43.40       40.61     13.91 o
   3  -5   5      244.88      234.70     17.28 o
   4  -5   5       15.49       16.17     14.36 o
   5  -5   5        0.19      -10.97     16.29 o
   6  -5   5       10.61       13.55     11.42 o
   7  -5   5       10.06        7.66     36.51 o
 -11  -4   5       56.27       48.88     25.32 o
 -10  -4   5      340.84      296.66     21.65 o
  -9  -4   5      540.97      529.00     18.48 o
  -8  -4   5       30.58       30.39     11.28 o
  -7  -4   5      816.98      783.21     15.98 o
  -6  -4   5     2879.69     2976.16     28.14 o
  -5  -4   5      124.21      117.40      8.85 o
  -4  -4   5     6294.57     6074.62     78.92 o
  -3  -4   5     1719.33     1680.16     63.60 o
  -2  -4   5     1296.05     1252.64     33.57 o
  -1  -4   5     2158.67     2088.33     41.22 o
   0  -4   5       84.74      105.32     14.16 o
   1  -4   5     1868.78     1848.53     26.86 o
   2  -4   5      572.91      504.12     24.73 o
   3  -4   5       14.66       32.98     18.26 o
   4  -4   5      158.01      151.62     13.95 o
   5  -4   5       43.01       33.49     11.56 o
   6  -4   5        2.07       21.76     16.48 o
   7  -4   5       18.39       35.92     28.27 o
 -11  -3   5       65.64       70.31     18.31 o
 -10  -3   5      436.69      518.00     24.57 o
  -9  -3   5      250.79      247.51     15.51 o
  -8  -3   5      595.32      668.26     18.90 o
  -7  -3   5     1278.02     1296.67     29.56 o
  -6  -3   5      680.82      769.72     21.57 o
  -5  -3   5     5160.47     5311.47     40.40 o
  -4  -3   5    11861.95    12414.36     45.59 o
  -3  -3   5     1995.44     2228.95     20.45 o
  -2  -3   5     8942.80     9146.00     73.62 o
  -1  -3   5      179.47      237.93     19.43 o
   0  -3   5      647.66      677.85     24.15 o
   1  -3   5     6304.04     6989.64     34.79 o
   2  -3   5      150.34      148.55      8.92 o
   3  -3   5     2387.21     2746.46     29.36 o
   4  -3   5      694.39      660.07     23.26 o
   5  -3   5      162.17      114.91     16.78 o
   6  -3   5      231.47      272.98     18.59 o
   7  -3   5        4.64       16.04     13.48 o
   8  -3   5       15.37       40.05     33.57 o
 -11  -2   5        5.71        5.89     27.68 o
 -10  -2   5        2.83       16.18     18.36 o
  -9  -2   5      220.88      197.53     13.95 o
  -8  -2   5      304.00      300.82     15.40 o
  -7  -2   5        0.01       16.68     15.76 o
  -6  -2   5      622.00      572.13     28.86 o
  -5  -2   5     3992.61     4208.62     33.25 o
  -4  -2   5     3176.24     3332.89     31.38 o
  -3  -2   5     2694.31     2625.13     17.07 o
  -2  -2   5       35.14       37.10     15.90 o
  -1  -2   5     3073.03     2905.17     37.69 o
   0  -2   5     1895.69     1743.81     28.86 o
   1  -2   5       11.10       20.32      8.75 o
   2  -2   5      917.48      873.49     12.33 o
   3  -2   5      135.43       98.13     12.37 o
   4  -2   5       38.25       63.21      8.94 o
   5  -2   5      474.97      476.55     13.27 o
   6  -2   5        1.61        2.21      8.46 o
   7  -2   5       16.15       27.81      8.69 o
   8  -2   5       36.33       24.15     37.69 o
   9  -2   5        0.59      -10.01     40.05 o
 -10  -1   5      351.36      321.77     23.20 o
  -9  -1   5      144.57      179.18     33.27 o
  -8  -1   5      498.80      526.03     18.48 o
  -7  -1   5     1215.05     1242.09     29.45 o
  -6  -1   5      521.17      476.39     19.78 o
  -5  -1   5      591.71      613.71     15.78 o
  -4  -1   5    19499.97    18998.53    133.98 o
  -3  -1   5     6179.05     6340.42     38.28 o
  -2  -1   5    11045.87    10898.75    118.37 o
   0  -1   5     1108.97     1182.90     13.87 o
   1  -1   5    13845.41    13679.70    127.21 o
   2  -1   5    10007.39    10978.09     46.79 o
   3  -1   5      139.01      170.50      5.38 o
   4  -1   5     5167.19     5245.75     30.22 o
   5  -1   5      421.28      424.51      9.78 o
   6  -1   5        0.93        3.01      6.28 o
   7  -1   5      521.22      505.83     11.47 o
   8  -1   5       82.37       78.11     10.71 o
   9  -1   5       54.89       51.24     32.98 o
 -10   0   5       22.84       19.75     18.08 o
  -9   0   5        0.38        0.47     16.94 o
  -8   0   5        3.75       -9.43     12.50 o
  -7   0   5       82.82       84.54     13.72 o
  -6   0   5       90.60       87.56     16.66 o
  -5   0   5      228.58      220.24     13.47 o
  -4   0   5      103.11      158.10     25.91 o
  -3   0   5      251.90      254.42     21.79 o
  -2   0   5      107.62       73.03     15.90 o
   0   0   5        0.02       14.72      5.89 o
   1   0   5      293.23      315.07     14.72 o
   2   0   5     1049.26     1086.22      8.62 o
   3   0   5        0.39       -2.36     18.26 o
   4   0   5       22.15       19.92     11.48 o
   5   0   5       62.09       51.14      6.25 o
   6   0   5       18.33       36.27      6.82 o
   7   0   5        1.73        7.83     10.90 o
   8   0   5       56.95       65.41      8.59 o
   9   0   5        5.01       17.67     35.92 o
  10   0   5       15.00       47.11     35.92 o
 -10   1   5      109.52       99.53     31.80 o
  -9   1   5      401.51      424.86     24.75 o
  -8   1   5       30.79       38.61     16.53 o
  -7   1   5       80.19      102.79     14.07 o
  -6   1   5     3775.97     3949.15     47.52 o
  -5   1   5     1104.44      983.50     34.16 o
  -4   1   5     5098.20     5749.89     47.88 o
  -3   1   5     5624.04     5151.33     58.89 o
  -2   1   5     1095.46     1065.37     27.09 o
  -1   1   5    12386.11    12551.78    151.35 o
   1   1   5      111.27      157.83     12.37 o
   3   1   5    12126.44    12762.59     90.69 o
   4   1   5       96.50       57.13     20.61 o
   5   1   5     5929.57     6019.40     80.09 o
   6   1   5        5.18        7.00      5.59 o
   7   1   5       70.25       64.94      5.79 o
   8   1   5      332.13      317.35      9.71 o
   9   1   5       31.30       21.20     28.86 o
  10   1   5        3.76        6.48     36.51 o
  -9   2   5       15.45       20.79     19.06 o
  -8   2   5        0.87       -4.82     18.10 o
  -7   2   5       88.74       80.73     14.20 o
  -6   2   5       12.49       20.91     15.41 o
  -5   2   5       73.41       88.45     16.59 o
  -4   2   5     1503.94     1304.47     37.69 o
  -3   2   5      725.78      750.88     28.27 o
  -2   2   5      459.01      372.79     19.43 o
  -1   2   5       94.49       64.19     14.72 o
   0   2   5      101.26      100.12     12.37 o
   1   2   5      774.49      666.66     12.66 o
   2   2   5       57.44       77.17      7.08 o
   3   2   5        6.78       13.25      4.58 o
   4   2   5      865.64      841.96      8.03 o
   5   2   5      103.58      102.24      5.10 o
   6   2   5      240.65      215.14      5.18 o
   7   2   5       59.36       47.07      5.98 o
   8   2   5        2.18        7.27      7.41 o
   9   2   5      172.80      151.94     30.04 o
  10   2   5        3.61        8.83     27.68 o
  11   2   5       14.84       40.64     36.51 o
  -8   3   5       50.69       52.29     19.83 o
  -7   3   5       18.59       71.26     24.15 o
  -6   3   5      109.19      105.89     16.59 o
  -5   3   5     3271.35     3569.41     45.60 o
  -4   3   5     1739.85     1841.20     32.07 o
  -3   3   5     1334.04     1498.23     39.46 o
  -2   3   5     1797.76     1541.81     35.92 o
  -1   3   5      362.34      425.79     20.02 o
   0   3   5    11444.81    11397.46     76.56 o
   1   3   5     8929.86     9329.16     64.19 o
   2   3   5     5644.13     5931.27     42.70 o
   3   3   5    14067.52    14506.65     48.30 o
   4   3   5    12879.17    13684.06     57.42 o
   5   3   5      325.89      317.50      8.72 o
   6   3   5     2921.73     3156.74     31.42 o
   7   3   5      607.46      607.29     13.02 o
   8   3   5       83.10       98.97      6.63 o
   9   3   5     1130.26     1067.81     17.13 o
  10   3   5       19.56       33.57     31.21 o
  11   3   5        0.91       24.73     27.68 o
  -8   4   5       13.34       19.90     18.72 o
  -7   4   5      104.20      105.42     25.32 o
  -6   4   5      169.77      118.96     25.32 o
  -5   4   5      347.72      381.62     30.62 o
  -4   4   5      725.85      627.93     18.56 o
  -3   4   5     1047.61      921.77     24.56 o
  -2   4   5      541.31      593.05     30.04 o
  -1   4   5      852.29      799.76     30.62 o
   0   4   5     4319.77     4088.91     53.59 o
   1   4   5      138.70      114.25     18.26 o
   2   4   5    12198.57    12043.52     79.50 o
   3   4   5     1709.68     1559.09     22.81 o
   4   4   5       13.23       27.65      7.63 o
   5   4   5      974.09      904.93     14.49 o
   6   4   5        7.31       14.32      6.87 o
   7   4   5      179.66      163.94      8.71 o
   8   4   5      321.00      309.33     10.58 o
   9   4   5       54.09       51.94      5.82 o
  10   4   5      279.50      233.80     36.51 o
  11   4   5       46.37       35.92     33.57 o
  -7   5   5       17.69       27.68     26.50 o
  -6   5   5      120.20      130.15     28.27 o
  -5   5   5        1.63        2.36     24.15 o
  -4   5   5      124.60      131.92     24.73 o
  -3   5   5       65.92       49.47     24.73 o
  -2   5   5     1179.77     1182.65     27.63 o
  -1   5   5       62.67       34.16     18.85 o
   0   5   5      193.89      188.46     19.43 o
   1   5   5      482.77      412.25     24.73 o
   2   5   5      488.17      475.85     24.73 o
   3   5   5      804.69      775.68     19.33 o
   4   5   5     4265.15     4002.31     48.29 o
   5   5   5      571.14      580.02     12.54 o
   6   5   5       18.30       30.36      7.78 o
   7   5   5     1148.76     1155.81     17.84 o
   8   5   5       26.38       23.79      9.27 o
   9   5   5       88.39      102.11      9.76 o
  10   5   5      427.61      418.73     38.87 o
  11   5   5        2.01      -22.38     30.04 o
  -6   6   5       48.99       22.97     24.15 o
  -5   6   5      105.09      108.36     29.45 o
  -4   6   5      122.63      101.30     27.09 o
  -3   6   5       85.02      106.01     27.68 o
  -2   6   5     1534.49     1521.78     48.29 o
  -1   6   5       10.37       -1.18     24.15 o
   0   6   5      519.97      479.97     28.27 o
   1   6   5     2652.97     2690.21     53.59 o
   2   6   5      311.07      344.52     25.32 o
   3   6   5     1588.53     1718.21     28.92 o
   4   6   5      209.90      175.56     14.59 o
   5   6   5      129.43      147.59     10.10 o
   6   6   5     3042.89     3110.91     36.72 o
   7   6   5      178.47      143.87     11.37 o
   8   6   5      263.81      288.63     13.15 o
   9   6   5      487.00      446.78     14.96 o
  10   6   5       28.51       40.64     25.32 o
  11   6   5      129.35      123.67     34.75 o
  -5   7   5       14.17       13.55     25.32 o
  -4   7   5       14.86       40.64     26.50 o
  -3   7   5      110.32       76.56     27.09 o
  -2   7   5        4.33       -5.30     28.27 o
  -1   7   5      212.76      217.90     31.80 o
   0   7   5       40.77       70.08     26.50 o
   1   7   5        1.76       -2.94     21.79 o
   2   7   5      375.25      282.10     24.73 o
   3   7   5      172.37      146.77     13.45 o
   4   7   5      134.52      128.13     13.57 o
   5   7   5       91.32       61.74     12.02 o
   6   7   5       77.60       49.55     11.58 o
   7   7   5        0.39       17.75     11.03 o
   8   7   5       30.47        8.02     10.15 o
   9   7   5        0.21       -0.07     10.61 o
  10   7   5       64.11       63.22     15.96 o
  11   7   5       16.77       11.19     30.04 o
  -4   8   5        3.13       12.96     25.32 o
  -3   8   5        1.53        2.94     30.04 o
  -2   8   5       37.93       22.38     27.09 o
  -1   8   5      570.65      599.53     41.22 o
   0   8   5       56.91       15.31     25.32 o
   1   8   5       50.75       63.01     28.86 o
   2   8   5      599.62      578.32     36.51 o
   3   8   5       11.05       17.08     24.15 o
   4   8   5     1411.55     1443.46     45.94 o
   5   8   5      220.54      179.62     24.73 o
   6   8   5      269.43      310.36     28.86 o
   7   8   5      559.41      534.74     31.80 o
   8   8   5        1.15        4.24     15.93 o
   9   8   5      224.95      243.23     19.87 o
  10   8   5       51.12       61.06     17.09 o
  11   8   5        2.29       -6.48     29.45 o
  -3   9   5        6.46        0.59     24.73 o
  -2   9   5        4.59       11.19     24.15 o
  -1   9   5        0.93       -0.59     30.62 o
   0   9   5       48.09       54.77     26.50 o
   1   9   5        5.21       -1.18     26.50 o
   2   9   5       11.87       -5.89     28.86 o
   3   9   5       87.87       41.22     24.73 o
   4   9   5       50.49       72.44     23.56 o
   5   9   5        0.33       14.13     22.97 o
   6   9   5       61.15      126.62     27.09 o
   7   9   5        0.28       -1.18     24.73 o
   8   9   5        0.10        3.53     24.15 o
   9   9   5       52.67       67.73     24.73 o
  10   9   5       31.54       29.98     16.68 o
  11   9   5        2.58      -13.55     29.45 o
  -1  10   5       75.39       95.99     35.34 o
   0  10   5       48.87       47.70     31.21 o
   1  10   5        0.01       -1.18     24.73 o
   2  10   5       83.05       63.01     28.27 o
   3  10   5       42.37       24.15     22.38 o
   4  10   5       54.56       90.69     31.80 o
   5  10   5      194.23      168.25     21.00 o
   6  10   5      105.70       65.00     19.98 o
   7  10   5        9.64       11.19     25.91 o
   8  10   5      147.32      129.56     28.27 o
   9  10   5        2.50      -15.90     25.91 o
  10  10   5       52.58       10.60     24.15 o
   1  11   5        8.82       14.13     26.50 o
   2  11   5        6.10        2.94     27.09 o
   3  11   5        2.06       -5.30     31.21 o
   4  11   5       87.74      146.64     34.75 o
   5  11   5       22.61       -4.53     19.20 o
   6  11   5        0.24        0.00     28.27 o
   7  11   5       86.87      132.51     30.62 o
   8  11   5       12.86       27.68     23.56 o
   9  11   5        2.12       33.57     25.32 o
   4  12   5        8.11       13.26     22.28 o
   5  12   5        1.21       22.83     21.62 o
   6  12   5        4.31       -8.83     31.21 o
   7  12   5        6.58       10.01     29.45 o
  -8 -11   6       33.10       25.32     35.92 o
  -7 -11   6       31.58       58.89     34.75 o
  -6 -11   6       14.11       32.39     31.21 o
  -5 -11   6       35.89       17.67     33.57 o
  -4 -11   6       33.60       20.02     27.09 o
  -3 -11   6        1.90      -15.90     32.39 o
  -2 -11   6        0.06        5.30     25.32 o
  -9 -10   6       49.73       42.40     33.57 o
  -8 -10   6       78.20       28.27     30.62 o
  -7 -10   6       13.19       22.97     34.16 o
  -6 -10   6      128.78      174.91     37.10 o
  -5 -10   6        0.59        5.30     28.86 o
  -4 -10   6        7.38       34.16     31.80 o
  -3 -10   6        0.73       17.67     24.15 o
  -2 -10   6        8.93       -9.42     24.73 o
  -1 -10   6       32.65       15.31     30.04 o
   0 -10   6        4.66        8.24     29.45 o
 -10  -9   6        1.07       -5.30     33.57 o
  -9  -9   6       74.24       93.64     34.75 o
  -8  -9   6        0.10        0.00     31.80 o
  -7  -9   6      288.03      327.44     39.46 o
  -6  -9   6      217.14      262.45     19.83 o
  -5  -9   6       75.95       60.04     16.13 o
  -4  -9   6      464.82      449.88     21.93 o
  -3  -9   6       55.20       54.18     27.09 o
  -2  -9   6        9.77      -12.37     28.27 o
  -1  -9   6        2.76      -18.85     28.86 o
   0  -9   6       12.99       18.26     24.15 o
   1  -9   6        1.19       24.56     19.33 o
   2  -9   6       45.92       39.82     19.10 o
 -11  -8   6        6.10       10.60     32.98 o
 -10  -8   6       26.87        4.12     30.62 o
  -9  -8   6        8.63       -2.94     32.39 o
  -8  -8   6       77.17       57.13     28.86 o
  -7  -8   6      251.66      261.88     18.55 o
  -6  -8   6       55.26       62.78     18.26 o
  -5  -8   6      156.45      198.21     20.91 o
  -4  -8   6      121.80      170.09     17.12 o
  -3  -8   6      744.38      750.88     42.99 o
  -2  -8   6       76.77       37.10     24.73 o
  -1  -8   6       52.33       51.83     27.68 o
   0  -8   6        0.50       -9.98     17.78 o
   1  -8   6        0.04       10.07     17.43 o
   2  -8   6       12.97       35.62     18.11 o
   3  -8   6        0.78        8.17     17.69 o
 -11  -7   6      177.26      161.37     34.75 o
 -10  -7   6       61.77       66.08     16.89 o
  -9  -7   6      190.02      184.25     17.56 o
  -8  -7   6      220.41      234.90     18.46 o
  -7  -7   6       35.15       51.76     14.39 o
  -6  -7   6      328.87      327.15     23.56 o
  -5  -7   6     2015.03     2093.24     33.43 o
  -4  -7   6       42.15       34.32     12.93 o
  -3  -7   6      948.90     1144.87     45.94 o
  -2  -7   6     1078.53     1077.73     44.17 o
  -1  -7   6      516.77      594.81     36.51 o
   0  -7   6      406.99      400.09     21.84 o
   1  -7   6       45.80       28.75     17.69 o
   2  -7   6      144.78      161.36     18.92 o
   3  -7   6      195.47      174.38     19.36 o
   4  -7   6        1.89        7.98     14.78 o
   5  -7   6        0.42       -2.97     13.46 o
 -11  -6   6       59.25       49.72     18.37 o
 -10  -6   6       73.65       83.53     17.65 o
  -9  -6   6      375.80      370.29     18.15 o
  -8  -6   6        0.75       -1.22     10.06 o
  -7  -6   6      391.28      379.29     13.90 o
  -6  -6   6       83.60       61.61     13.18 o
  -5  -6   6      188.66      223.88     13.31 o
  -4  -6   6      284.51      290.01     14.70 o
  -3  -6   6        0.69       10.01     22.97 o
  -2  -6   6     1226.56     1078.32     40.05 o
  -1  -6   6      520.92      472.82     20.88 o
   0  -6   6      289.85      238.62     14.93 o
   1  -6   6       73.69       74.98     11.92 o
   2  -6   6       15.16       28.42     15.61 o
   3  -6   6       61.08       94.91     23.85 o
   4  -6   6       10.54        2.36     14.58 o
   5  -6   6       16.32        9.56     12.73 o
   6  -6   6        0.00        1.18     32.39 o
 -11  -5   6        0.47       13.58     16.26 o
 -10  -5   6      390.39      361.60     23.46 o
  -9  -5   6       14.90       15.77     14.77 o
  -8  -5   6      344.73      346.25     19.35 o
  -7  -5   6     2408.17     2442.50     24.35 o
  -6  -5   6       94.91       92.94      8.41 o
  -5  -5   6     4270.67     4329.42     39.30 o
  -4  -5   6     2782.44     2744.85     30.48 o
  -3  -5   6      192.21      202.87     16.49 o
  -2  -5   6      368.93      298.00     24.15 o
  -1  -5   6      903.43      768.55     31.80 o
   0  -5   6      795.86      853.42     18.34 o
   1  -5   6     1216.14     1125.79     20.50 o
   2  -5   6      684.57      591.43     21.27 o
   3  -5   6      889.03      969.93     20.17 o
   4  -5   6      743.08      681.38     18.36 o
   5  -5   6       30.91       63.04     12.39 o
   6  -5   6       31.21       38.41     11.98 o
   7  -5   6        5.09        4.71     35.92 o
 -11  -4   6       78.14       99.53     27.09 o
 -10  -4   6      205.16      215.78     20.95 o
  -9  -4   6      344.68      320.12     42.11 o
  -8  -4   6      662.48      663.02     19.31 o
  -7  -4   6      177.32      184.31     13.42 o
  -6  -4   6     1185.21     1205.30     16.54 o
  -5  -4   6     3445.35     3679.48     25.84 o
  -4  -4   6      582.78      746.66     15.83 o
  -3  -4   6     2741.94     2666.60     25.30 o
  -2  -4   6     5924.79     5941.08     67.73 o
  -1  -4   6       75.76       61.25     16.49 o
   0  -4   6    21798.25    23140.63    126.62 o
   1  -4   6        2.16        5.08     12.06 o
   2  -4   6      319.83      334.46     16.03 o
   3  -4   6      585.95      585.27     18.94 o
   4  -4   6       38.91       56.45     11.63 o
   5  -4   6      139.58      109.71     10.37 o
   6  -4   6       63.15       57.31     10.43 o
   7  -4   6       30.48       46.53     40.05 o
 -11  -3   6       48.22       42.50     17.89 o
 -10  -3   6       13.45       19.92     17.06 o
  -9  -3   6      367.00      343.43     17.61 o
  -8  -3   6       34.57       26.83     11.50 o
  -7  -3   6      579.49      556.95     17.72 o
  -6  -3   6     1512.20     1461.13     27.45 o
  -5  -3   6      834.09     1011.82     20.42 o
  -4  -3   6      842.21      710.65     10.77 o
  -3  -3   6      709.25      633.23     14.43 o
  -2  -3   6     1881.37     1896.34     37.10 o
  -1  -3   6     3233.57     3141.91     45.94 o
   0  -3   6      298.09      277.97     18.85 o
   1  -3   6      709.87      682.75     16.45 o
   2  -3   6     1530.09     1500.56     17.79 o
   3  -3   6       34.84       49.69      8.14 o
   4  -3   6      279.20      303.46     10.42 o
   5  -3   6      362.86      333.59     17.98 o
   6  -3   6       79.82       85.63      8.60 o
   7  -3   6       42.60       43.95      9.29 o
   8  -3   6        0.63        0.00     38.28 o
 -11  -2   6        7.70       20.02     27.68 o
 -10  -2   6      408.04      457.93     32.10 o
  -9  -2   6      417.47      368.70     21.97 o
  -8  -2   6     1911.74     1895.29     28.96 o
  -7  -2   6     4087.99     4097.03     59.80 o
  -6  -2   6     1209.14     1288.55     27.02 o
  -5  -2   6     4135.41     4221.29     94.23 o
  -4  -2   6     3950.25     4130.48     59.19 o
  -3  -2   6      302.40      311.97     13.84 o
  -2  -2   6     1078.57      948.17     28.27 o
  -1  -2   6     7220.06     7073.58     60.66 o
   0  -2   6     3440.73     3565.94     41.81 o
   1  -2   6    24222.56    25304.84     70.96 o
   2  -2   6      966.86      969.24     11.73 o
   3  -2   6     1900.18     1929.75     16.06 o
   4  -2   6     1581.12     1647.79     15.73 o
   5  -2   6        5.70       12.51      6.50 o
   6  -2   6      313.78      330.84      9.13 o
   7  -2   6       31.13       15.82      6.86 o
   8  -2   6       12.62       30.04     37.69 o
   9  -2   6        4.73       -5.89     40.05 o
 -10  -1   6       26.89       32.52     18.39 o
  -9  -1   6       61.65       70.33     18.50 o
  -8  -1   6      591.21      544.44     16.35 o
  -7  -1   6      135.32      107.09     12.99 o
  -6  -1   6        4.23       11.51     13.72 o
  -5  -1   6        3.42        6.95     11.76 o
  -4  -1   6      797.17      868.33     47.70 o
  -3  -1   6     1115.67     1013.63     17.67 o
  -2  -1   6     2159.03     2034.15     41.22 o
  -1  -1   6      215.77      204.36     20.02 o
   0  -1   6      447.32      431.45     10.45 o
   1  -1   6      295.60      327.20      9.77 o
   2  -1   6     1517.51     1524.94     13.71 o
   3  -1   6      361.30      339.57      6.47 o
   4  -1   6       27.97       31.59      5.16 o
   5  -1   6       92.08       84.60      5.50 o
   6  -1   6      250.34      234.04      6.13 o
   7  -1   6       32.73       26.77      3.38 o
   8  -1   6       22.86       26.50     34.16 o
   9  -1   6        5.59       26.50     34.16 o
 -10   0   6       29.13       36.59     17.94 o
  -9   0   6     1018.10     1029.09     32.97 o
  -8   0   6      493.63      468.10     18.75 o
  -7   0   6     1972.63     2150.80     31.25 o
  -6   0   6     4729.58     4875.57     41.21 o
  -5   0   6      134.20      195.81     14.92 o
  -4   0   6    20825.66    21830.04     95.23 o
  -3   0   6     7866.93     7528.82     73.62 o
  -2   0   6     4931.36     4858.04     56.54 o
   0   0   6     3096.94     3359.22     22.77 o
   1   0   6      531.63      433.94     11.86 o
   2   0   6    17736.02    17780.85     95.79 o
   3   0   6      322.25      273.26     21.79 o
   4   0   6     9439.79     9184.88     92.46 o
   5   0   6     1881.92     1882.12     15.14 o
   6   0   6      899.55      902.98     15.02 o
   7   0   6     1505.36     1375.70     39.46 o
   8   0   6       36.30       33.36      5.24 o
   9   0   6       87.84      106.01     40.05 o
  10   0   6       87.01      104.24     40.05 o
  -9   1   6       24.13       44.76     19.79 o
  -8   1   6        2.21       -0.30     17.52 o
  -7   1   6      171.61      150.88     15.20 o
  -6   1   6      120.39      126.39     17.67 o
  -5   1   6       48.46       43.58     20.61 o
  -4   1   6      129.33      188.46     24.15 o
  -3   1   6       45.71       41.81     17.67 o
  -2   1   6      999.62      959.79     19.52 o
  -1   1   6     2565.41     2600.62     34.75 o
   0   1   6      534.54      599.79     13.95 o
   1   1   6       51.88       62.21      6.00 o
   2   1   6     1310.26     1297.33     10.76 o
   3   1   6     1654.84     1528.26     34.75 o
   4   1   6      479.90      491.16     28.86 o
   5   1   6       72.26       87.16     25.91 o
   6   1   6        1.52        5.30     26.50 o
   7   1   6      132.85      143.11     31.21 o
   8   1   6        0.83       20.61     32.98 o
   9   1   6       17.28        7.07     30.04 o
  10   1   6       84.84       65.37     37.69 o
  -9   2   6       12.24       27.75     20.26 o
  -8   2   6      239.91      238.61     22.04 o
  -7   2   6       45.93       51.45     17.68 o
  -6   2   6     1930.42     1923.20     75.38 o
  -5   2   6     4804.97     5120.03    129.86 o
  -4   2   6      937.67     1033.56     35.92 o
  -3   2   6    15106.66    15232.54    106.60 o
  -2   2   6     2674.78     2590.09     42.99 o
  -1   2   6     2371.64     2319.19     37.10 o
   0   2   6     1834.21     1807.41     30.04 o
   1   2   6     7665.66     7977.00     42.40 o
   2   2   6    46228.80    44392.59    431.98 o
   3   2   6    15840.85    16053.33     70.38 o
   4   2   6     1962.00     2159.12     11.82 o
   5   2   6     1753.30     1563.01     43.58 o
   6   2   6     1389.55     1553.00     48.29 o
   7   2   6       34.21       19.43     28.86 o
   8   2   6     3681.78     3977.60     85.39 o
   9   2   6        9.29       -7.07     27.68 o
  10   2   6      308.55      300.35     38.28 o
  11   2   6      120.11      113.66     35.34 o
  -8   3   6       44.23       66.07     19.81 o
  -7   3   6      135.49      101.88     24.73 o
  -6   3   6        0.40       -1.77     22.97 o
  -5   3   6       61.75       87.61     18.85 o
  -4   3   6     1670.04     1608.25     84.22 o
  -3   3   6     1555.77     1489.98     39.46 o
  -2   3   6      120.93      111.90     20.02 o
  -1   3   6     4437.58     4112.46     53.00 o
   0   3   6      134.25      120.73     15.31 o
   1   3   6     5527.33     5466.40     51.24 o
   2   3   6     1188.62     1074.84     14.14 o
   3   3   6      672.96      758.14     11.75 o
   4   3   6     3721.34     3673.77     40.13 o
   5   3   6     1376.53     1351.84     16.20 o
   6   3   6       19.90       27.68      4.92 o
   7   3   6     1116.31     1034.95     45.94 o
   8   3   6       98.83       89.73      4.06 o
   9   3   6      614.49      574.79     42.40 o
  10   3   6      103.82       90.11     27.68 o
  11   3   6       14.51        2.36     31.21 o
  -8   4   6       15.43       16.18     20.32 o
  -7   4   6       30.29       15.90     24.15 o
  -6   4   6       21.80       50.06     24.73 o
  -5   4   6     1095.40     1012.95     41.22 o
  -4   4   6     1292.02     1377.75     31.02 o
  -3   4   6      270.58      276.02     19.57 o
  -2   4   6      482.65      553.59     27.68 o
  -1   4   6     4529.76     4865.11     63.60 o
   0   4   6     3628.61     3498.80     51.24 o
   1   4   6    10807.92    11184.27     82.45 o
   2   4   6      293.31      242.64     17.67 o
   3   4   6     7040.93     7504.13     37.14 o
   4   4   6      614.60      568.46     12.35 o
   5   4   6      136.29      146.76      8.15 o
   6   4   6      557.80      484.04     13.87 o
   7   4   6      926.67      911.41     14.05 o
   8   4   6      460.61      416.14     10.01 o
   9   4   6      269.15      263.84     36.51 o
  10   4   6        2.56        8.83     29.45 o
  11   4   6       18.66       25.91     30.04 o
  -7   5   6        5.83       16.49     25.91 o
  -6   5   6       11.71       -8.83     26.50 o
  -5   5   6      315.47      396.35     34.16 o
  -4   5   6        1.61        2.36     24.73 o
  -3   5   6     1241.52     1249.11     45.35 o
  -2   5   6      592.32      599.85     22.62 o
  -1   5   6      696.89      634.27     32.39 o
   0   5   6     1255.27     1100.70     34.16 o
   1   5   6       23.25       10.01     17.67 o
   2   5   6     2207.02     2191.39     41.22 o
   3   5   6     5710.26     5600.47     43.10 o
   4   5   6       92.34       83.39      9.49 o
   5   5   6     3250.70     3495.80     27.71 o
   6   5   6      400.58      389.98     11.17 o
   7   5   6      820.75      833.38     25.25 o
   8   5   6     1246.53     1255.74     18.80 o
   9   5   6        3.81        2.19     19.73 o
  10   5   6      300.91      288.57     35.92 o
  11   5   6       81.38       21.79     32.98 o
  -6   6   6        0.31       18.85     25.32 o
  -5   6   6        2.70      -14.13     27.09 o
  -4   6   6        1.67        0.59     25.32 o
  -3   6   6      278.05      314.49     34.16 o
  -2   6   6      421.32      322.73     28.86 o
  -1   6   6      512.69      432.86     31.21 o
   0   6   6     1668.56     1732.62     47.11 o
   1   6   6     3058.82     3185.50     57.13 o
   2   6   6     1111.41     1110.71     37.10 o
   3   6   6       69.95       64.83     13.83 o
   4   6   6     1001.34      953.67     24.52 o
   5   6   6      673.07      614.18     14.21 o
   6   6   6       80.27       85.40      9.68 o
   7   6   6       98.80      102.33     13.64 o
   8   6   6        6.82       10.21      9.54 o
   9   6   6        0.46        4.44     13.47 o
  10   6   6       93.87       80.09     27.09 o
  11   6   6       13.56       13.55     30.04 o
  -5   7   6       19.86       35.34     26.50 o
  -4   7   6      648.01      691.99     42.40 o
  -3   7   6       80.06       47.11     26.50 o
  -2   7   6     1408.57     1434.03     51.24 o
  -1   7   6      380.99      412.84     34.16 o
   0   7   6       25.84       19.43     21.79 o
   1   7   6     2428.76     2413.41     55.95 o
   2   7   6      148.04      202.00     27.09 o
   3   7   6     2202.72     2362.06     30.37 o
   4   7   6      729.25      714.64     19.31 o
   5   7   6      521.78      651.77     21.61 o
   6   7   6     1233.35     1369.33     27.64 o
   7   7   6      483.70      423.60     21.55 o
   8   7   6      167.32      210.12     13.77 o
   9   7   6      353.54      386.49     20.70 o
  10   7   6        5.39       14.72     26.50 o
  11   7   6      184.69      261.48     38.28 o
  -4   8   6       11.69        4.12     26.50 o
  -3   8   6        9.28       37.69     28.27 o
  -2   8   6       88.39       48.29     25.91 o
  -1   8   6        0.01       -0.59     27.68 o
   0   8   6        1.51       10.60     25.91 o
   1   8   6        0.30      -26.50     27.68 o
   2   8   6       54.98       10.01     27.09 o
   3   8   6      205.83      130.74     28.27 o
   4   8   6       10.44       10.60     25.32 o
   5   8   6        6.81       30.04     22.38 o
   6   8   6        5.95      -10.13     15.58 o
   7   8   6       60.61       63.60     22.38 o
   8   8   6        0.22       14.33     15.98 o
   9   8   6        8.01        2.83     15.91 o
  10   8   6        0.43        6.63     15.96 o
  11   8   6        0.59       14.72     27.09 o
  -3   9   6      179.68      195.52     35.34 o
  -2   9   6      121.09      100.71     32.39 o
  -1   9   6      484.66      444.05     37.69 o
   0   9   6       89.52      123.67     28.27 o
   1   9   6       63.54       80.68     25.32 o
   2   9   6      192.25      193.76     32.98 o
   3   9   6      181.71      199.06     27.68 o
   4   9   6      161.99      146.64     27.68 o
   5   9   6       42.56       24.73     24.73 o
   6   9   6        3.09       24.77     16.86 o
   7   9   6      353.28      395.76     33.57 o
   8   9   6      113.42       97.76     25.32 o
   9   9   6      117.70      130.74     25.91 o
  10   9   6       91.62      134.88     20.61 o
  -1  10   6        1.91        9.42     30.04 o
   0  10   6       62.43      108.36     33.57 o
   1  10   6        0.98        6.48     30.62 o
   2  10   6        1.40       -9.42     31.21 o
   3  10   6        1.50       18.26     28.86 o
   4  10   6       15.99       34.16     27.68 o
   5  10   6      247.48      217.90     30.04 o
   6  10   6       21.77       61.72     18.94 o
   7  10   6       41.13       13.55     23.56 o
   8  10   6        0.21        7.66     22.38 o
   9  10   6        3.89       -5.89     23.56 o
  10  10   6        4.71       -5.30     22.97 o
   1  11   6       75.47       36.51     34.16 o
   2  11   6        6.21       -2.94     31.21 o
   3  11   6       34.52       17.08     32.39 o
   4  11   6        1.27        4.71     31.21 o
   5  11   6      310.15      282.10     37.10 o
   6  11   6       15.22        9.91     19.75 o
   7  11   6       20.26       12.96     26.50 o
   8  11   6       59.67       81.86     29.45 o
   9  11   6        2.66       22.38     27.68 o
   4  12   6       51.25       62.43     32.39 o
   5  12   6        4.49        7.09     20.62 o
   6  12   6        7.16        2.47     19.10 o
  -7 -11   7        2.01      -15.90     30.04 o
  -6 -11   7        7.92       18.26     35.34 o
  -5 -11   7        6.88       -4.71     34.16 o
  -4 -11   7        5.62       10.01     28.86 o
  -3 -11   7        8.00       25.91     31.80 o
  -2 -11   7        0.00        8.24     25.32 o
  -9 -10   7       10.90       19.43     34.16 o
  -8 -10   7       84.90       32.98     32.39 o
  -7 -10   7       46.17       37.10     34.16 o
  -6 -10   7       33.44       24.15     33.57 o
  -5 -10   7        5.11       -2.94     29.45 o
  -4 -10   7      280.06      239.10     36.51 o
  -3 -10   7        8.15       -5.89     27.68 o
  -2 -10   7       77.38       56.54     28.86 o
  -1 -10   7        3.53        3.53     30.62 o
   0 -10   7       17.18       30.62     29.45 o
 -10  -9   7       17.55       21.79     36.51 o
  -9  -9   7        2.43       -6.48     32.39 o
  -8  -9   7        0.11        2.36     32.98 o
  -7  -9   7      147.94      202.59     36.51 o
  -6  -9   7       48.26       60.07     29.45 o
  -5  -9   7       45.68       59.47     21.79 o
  -4  -9   7      154.96      137.37     17.54 o
  -3  -9   7      159.86      203.18     31.80 o
  -2  -9   7       18.26        7.07     28.86 o
  -1  -9   7        0.67        8.24     27.68 o
   0  -9   7       20.77       46.53     28.27 o
   1  -9   7        0.36       -4.12     27.09 o
   2  -9   7        2.69       20.61     28.27 o
 -10  -8   7        1.45       -7.66     31.21 o
  -9  -8   7      259.88      310.95     40.64 o
  -8  -8   7       11.76       17.67     29.45 o
  -7  -8   7      249.68      224.95     17.73 o
  -6  -8   7      513.99      532.26     29.74 o
  -5  -8   7      168.45      168.48     16.89 o
  -4  -8   7      151.51      177.28     36.22 o
  -3  -8   7     1958.86     1920.48     58.89 o
  -2  -8   7        0.03        6.48     26.50 o
  -1  -8   7       81.82      104.24     28.86 o
   0  -8   7       92.31       60.66     27.68 o
   1  -8   7       75.89       84.22     28.27 o
   2  -8   7      295.14      259.86     22.02 o
   3  -8   7        0.79       -4.79     16.45 o
 -11  -7   7        0.36       18.26     35.34 o
 -10  -7   7        9.32       -9.13     14.37 o
  -9  -7   7       72.60       49.77     13.89 o
  -8  -7   7       53.35       49.69     14.64 o
  -7  -7   7      279.98      216.45     16.29 o
  -6  -7   7       31.16       30.95     12.88 o
  -5  -7   7      110.51       79.91     14.43 o
  -4  -7   7       19.53       20.61     12.64 o
  -3  -7   7       41.87       43.58     27.09 o
  -2  -7   7     1075.59     1036.51     44.76 o
  -1  -7   7      409.69      417.55     34.75 o
   0  -7   7        2.60       -3.53     24.15 o
   1  -7   7       38.47       36.22     17.91 o
   2  -7   7       42.21       39.37     16.03 o
   3  -7   7       63.87       76.52     17.48 o
   4  -7   7        0.02        4.89     15.39 o
 -11  -6   7      129.04      174.91     35.92 o
 -10  -6   7      530.43      555.60     24.84 o
  -9  -6   7       83.74       62.15     14.52 o
  -8  -6   7      947.41      987.18     19.71 o
  -7  -6   7        0.89        4.03     16.49 o
  -6  -6   7      501.89      526.54     18.71 o
  -5  -6   7     1482.69     1562.54     26.57 o
  -4  -6   7      157.60      168.96     14.05 o
  -3  -6   7     1199.24     1331.56     44.76 o
  -2  -6   7      835.49      848.64     38.28 o
  -1  -6   7      148.78      179.55     16.96 o
   0  -6   7      269.02      285.70     19.33 o
   1  -6   7      162.63      106.73     13.00 o
   2  -6   7      368.55      421.74     20.61 o
   3  -6   7      307.65      322.59     26.50 o
   4  -6   7      102.89       78.78     14.26 o
   5  -6   7        1.56        4.59     12.72 o
   6  -6   7       18.41       30.04     38.87 o
 -11  -5   7       41.99       39.13     17.12 o
 -10  -5   7        0.22        5.49     16.32 o
  -9  -5   7      306.54      263.49     18.86 o
  -8  -5   7      150.08      183.84     16.89 o
  -7  -5   7        5.36       16.23      8.35 o
  -6  -5   7      912.32      881.99     14.13 o
  -5  -5   7       31.88       36.42      9.75 o
  -4  -5   7     1162.02     1206.03     21.12 o
  -3  -5   7      463.28      433.43     14.85 o
  -2  -5   7       74.11       71.85     24.15 o
  -1  -5   7      383.53      333.92     24.73 o
   0  -5   7       13.37       13.26     13.53 o
   1  -5   7       24.33       20.87     11.19 o
   2  -5   7      835.18      815.24     18.81 o
   3  -5   7        0.53        8.31     10.97 o
   4  -5   7      700.75      754.84     17.34 o
   5  -5   7        7.95        9.42     11.91 o
   6  -5   7        0.95        3.83     11.24 o
 -11  -4   7       12.24       20.16     16.59 o
 -10  -4   7      384.31      340.79     22.72 o
  -9  -4   7      187.02      187.31     19.17 o
  -8  -4   7      243.74      211.31     13.99 o
  -7  -4   7     1661.50     1634.40     25.18 o
  -6  -4   7      116.97      120.01      8.58 o
  -5  -4   7      180.58      144.21      7.26 o
  -4  -4   7     7287.09     7249.44     40.85 o
  -3  -4   7      659.06      694.62     14.11 o
  -2  -4   7     1549.24     1536.51     39.46 o
  -1  -4   7      814.34      708.48     28.27 o
   0  -4   7     1956.05     2116.01     42.99 o
   1  -4   7     2436.12     2379.26     44.17 o
   2  -4   7      194.35      190.19     14.78 o
   3  -4   7      458.87      502.82     22.38 o
   4  -4   7       55.61       62.18     11.69 o
   5  -4   7       83.99       61.07      9.69 o
   6  -4   7        2.12        8.13     10.16 o
   7  -4   7       14.06       29.45     35.34 o
 -11  -3   7      244.45      263.13     22.25 o
 -10  -3   7      696.94      611.05     29.74 o
  -9  -3   7      197.44      219.54     20.12 o
  -8  -3   7     1085.18     1085.66     23.39 o
  -7  -3   7     1978.92     2007.91     28.22 o
  -6  -3   7     2579.70     2806.26     29.94 o
  -5  -3   7     3548.45     3755.88     34.31 o
  -4  -3   7      259.65      224.10      7.15 o
  -3  -3   7     5999.15     6045.68    120.14 o
  -2  -3   7       53.16       24.15     17.67 o
  -1  -3   7      624.20      598.35     23.56 o
   0  -3   7      718.71      660.18     24.73 o
   1  -3   7     1504.73     1530.13     22.44 o
   2  -3   7      266.95      244.11     12.66 o
   3  -3   7      928.27      964.42     14.55 o
   4  -3   7       11.81       11.94      7.90 o
   5  -3   7      249.14      274.74     12.38 o
   6  -3   7        5.68        6.17      8.81 o
   7  -3   7       66.48       87.16     37.69 o
   8  -3   7       95.54      102.47     41.22 o
 -11  -2   7       29.43       20.61     27.68 o
 -10  -2   7        5.33       13.05     17.89 o
  -9  -2   7      557.67      538.37     28.27 o
  -8  -2   7      318.76      302.87     16.01 o
  -7  -2   7      113.42      110.03     12.82 o
  -6  -2   7     1184.80     1032.02     20.62 o
  -5  -2   7       24.04       17.15     10.15 o
  -4  -2   7      402.51      383.25     12.59 o
  -3  -2   7     3502.37     3214.66     18.27 o
  -2  -2   7       46.98       45.94     19.43 o
  -1  -2   7     1663.21     1546.98     25.32 o
   0  -2   7     1556.23     1470.27     33.57 o
   1  -2   7      271.32      305.25     17.34 o
   2  -2   7     1329.02     1254.94     15.70 o
   3  -2   7      128.51      133.84      8.54 o
   4  -2   7      186.63      186.98      8.02 o
   5  -2   7      832.96      813.89     12.58 o
   6  -2   7        8.44       10.83      5.73 o
   7  -2   7       11.91        7.89      6.11 o
   8  -2   7       37.68       10.60     27.68 o
   9  -2   7       17.64       61.84     40.64 o
 -10  -1   7      338.10      369.58     26.50 o
  -9  -1   7      767.27      698.23     29.11 o
  -8  -1   7      655.05      672.97     17.93 o
  -7  -1   7     1867.80     1966.30     43.14 o
  -6  -1   7     3117.31     3201.31     50.55 o
  -5  -1   7     4343.34     4499.36    110.42 o
  -4  -1   7    25578.34    25060.60    175.21 o
  -3  -1   7      149.17      129.17     29.15 o
  -2  -1   7    21749.06    21183.04    123.67 o
  -1  -1   7     6914.20     6970.52     65.96 o
   0  -1   7      970.30      897.94     14.49 o
   1  -1   7     7537.93     7310.58     30.99 o
   2  -1   7     2596.74     2763.41     18.84 o
   3  -1   7     1086.48     1042.30     11.95 o
   4  -1   7     3399.50     3517.70     21.67 o
   5  -1   7       22.30       21.43      3.75 o
   6  -1   7     1661.57     1639.65     25.84 o
   7  -1   7      161.31      171.58      9.58 o
   8  -1   7       25.00       14.13     27.09 o
   9  -1   7      176.42      208.48     41.22 o
 -10   0   7        0.09        9.60     19.39 o
  -9   0   7        0.24       11.64     18.50 o
  -8   0   7       20.90       30.02     13.88 o
  -7   0   7        0.48        0.44     12.91 o
  -6   0   7      104.70      113.10     12.02 o
  -5   0   7       12.09       26.50     20.61 o
  -4   0   7      348.16      417.55     28.86 o
  -3   0   7      343.65      406.36     25.32 o
  -2   0   7       55.05       99.53     18.85 o
  -1   0   7      155.29      277.38     24.73 o
   0   0   7      505.96      523.68     12.37 o
   1   0   7     1712.30     1639.78     15.71 o
   2   0   7     1028.69     1039.95     12.73 o
   3   0   7      482.30      463.03     11.78 o
   4   0   7        4.59        5.30     21.20 o
   5   0   7       16.40        8.83     24.15 o
   6   0   7        1.03       14.13     27.68 o
   7   0   7        5.37        7.07     32.98 o
   8   0   7       15.46       23.56     27.09 o
   9   0   7       30.00        5.30     34.75 o
  10   0   7        4.46       10.60     37.10 o
  -9   1   7      529.22      583.62     27.25 o
  -8   1   7      230.58      221.71     33.86 o
  -7   1   7      356.13      384.83     18.13 o
  -6   1   7     1133.65     1096.47     71.55 o
  -5   1   7      182.22      174.02     17.19 o
  -4   1   7    11721.52    12093.58    103.65 o
  -3   1   7    13623.32    14099.49    201.41 o
  -2   1   7      192.78      242.76     21.79 o
  -1   1   7    16946.54    16907.45     97.17 o
   0   1   7     9745.38    10266.73     68.90 o
   1   1   7     6447.24     7039.12     34.64 o
   2   1   7    27133.68    26288.39    357.59 o
   3   1   7        1.73       11.89      4.49 o
   4   1   7     3978.42     3869.24     61.25 o
   5   1   7     3351.78     3116.00     60.66 o
   6   1   7      175.39      145.46     24.73 o
   7   1   7      947.25      913.42     44.76 o
   8   1   7      112.47       51.24     32.98 o
   9   1   7        9.46       13.55     29.45 o
  10   1   7      259.59      276.21     44.17 o
  -9   2   7       42.91       37.41     19.70 o
  -8   2   7        8.38       30.87     20.22 o
  -7   2   7      264.79      259.02     21.93 o
  -6   2   7       47.01       44.85     15.58 o
  -5   2   7      289.20      273.26     20.81 o
  -4   2   7      557.00      445.82     28.86 o
  -3   2   7      132.82      120.14     23.56 o
  -2   2   7     1083.23      969.37     30.62 o
  -1   2   7        2.99       10.01     13.55 o
   0   2   7     1349.19     1303.29     28.27 o
   1   2   7      381.20      323.61     11.24 o
   2   2   7      281.85      312.84      9.78 o
   3   2   7     6670.90     6969.81     27.17 o
   4   2   7     1292.90     1165.04     13.56 o
   5   2   7       49.24       69.49     25.32 o
   6   2   7      756.23      668.43     34.16 o
   7   2   7        6.61       14.13     25.91 o
   8   2   7      201.69      295.64     40.05 o
   9   2   7        7.87       23.56     29.45 o
  10   2   7        7.63       10.01     33.57 o
  11   2   7        2.28      -22.97     28.27 o
  -8   3   7      233.36      239.50     23.46 o
  -7   3   7        1.89       11.78     24.15 o
  -6   3   7      166.66      163.13     28.27 o
  -5   3   7     2457.66     2623.95     42.05 o
  -4   3   7      252.53      219.37     18.50 o
  -3   3   7     5724.45     6173.90     53.93 o
  -2   3   7     6492.18     6955.20     75.38 o
  -1   3   7     1916.97     2067.13     40.05 o
   0   3   7    18798.13    19425.69    106.60 o
   1   3   7     5670.94     5799.73     54.18 o
   2   3   7     2225.83     2168.92     32.98 o
   3   3   7     7234.78     7483.40     39.82 o
   4   3   7     1178.22     1214.91     13.23 o
   5   3   7     1481.60     1529.32     13.45 o
   6   3   7      678.66      653.84     17.37 o
   7   3   7       11.97       21.79     26.50 o
   8   3   7      237.40      271.49     30.04 o
   9   3   7        2.70       -0.59     31.80 o
  10   3   7       27.36       43.58     33.57 o
  11   3   7        6.10       24.73     34.75 o
  -8   4   7        9.98        2.27     19.26 o
  -7   4   7       73.19      131.92     27.09 o
  -6   4   7      581.57      573.61     36.51 o
  -5   4   7      150.83      156.65     26.50 o
  -4   4   7     1781.97     1674.31     48.29 o
  -3   4   7      981.33      932.27     21.30 o
  -2   4   7       16.99       -4.71     22.38 o
  -1   4   7     2462.64     2297.40     45.94 o
   0   4   7     1210.05     1182.56     33.57 o
   1   4   7      632.17      593.64     25.32 o
   2   4   7     5952.42     5721.23     86.57 o
   3   4   7      137.36      124.92      9.84 o
   4   4   7     7650.88     7698.50     37.07 o
   5   4   7      205.67      153.64     16.49 o
   6   4   7       31.88       39.01      6.36 o
   7   4   7     1016.49      933.64     19.94 o
   8   4   7       55.45       49.09      6.43 o
   9   4   7       40.43       39.46     25.91 o
  10   4   7      105.73       93.05     34.75 o
  11   4   7        2.08       14.13     34.16 o
  -7   5   7       34.27       42.99     28.86 o
  -6   5   7        0.08      -14.13     27.68 o
  -5   5   7      295.13      280.92     31.80 o
  -4   5   7      592.69      602.47     36.51 o
  -3   5   7       83.45       64.19     27.09 o
  -2   5   7     1930.25     1914.42     34.76 o
  -1   5   7     1204.63     1259.12     38.87 o
   0   5   7      796.38      781.50     32.98 o
   1   5   7      366.66      292.11     22.97 o
   2   5   7      856.88      863.36     28.86 o
   3   5   7     2033.39     2014.60     52.71 o
   4   5   7     2482.02     2563.71     25.47 o
   5   5   7      588.79      655.86     14.64 o
   6   5   7      307.78      322.83     10.61 o
   7   5   7      544.94      530.86     13.41 o
   8   5   7        8.37       15.14      8.17 o
   9   5   7       99.18      115.90     10.94 o
  10   5   7       32.14       14.72     32.39 o
  11   5   7       34.62       24.73     27.09 o
  -6   6   7        4.07       -2.36     28.86 o
  -5   6   7      561.47      633.09     40.05 o
  -4   6   7      120.10       98.35     27.68 o
  -3   6   7     1715.64     1798.58     56.54 o
  -2   6   7      279.19      283.86     30.04 o
  -1   6   7      126.19      120.73     21.79 o
   0   6   7     2521.05     2660.76     55.36 o
   1   6   7        6.91        1.77     21.79 o
   2   6   7     2274.14     2518.88     40.05 o
   3   6   7     2571.82     2514.77     33.52 o
   4   6   7       13.17       32.79      9.67 o
   5   6   7     1000.77     1032.32     17.28 o
   6   6   7     1363.82     1308.86     21.00 o
   7   6   7       45.49       46.83      9.67 o
   8   6   7      977.19      954.15     18.10 o
   9   6   7      132.54      122.38     15.30 o
  10   6   7      200.55      253.24     35.92 o
  11   6   7      158.77      161.95     31.80 o
  -5   7   7        6.46       -7.07     28.86 o
  -4   7   7       16.24        8.83     30.04 o
  -3   7   7      110.26      104.24     26.50 o
  -2   7   7      106.67       77.74     30.04 o
  -1   7   7        2.94       12.96     25.32 o
   0   7   7      154.22      124.26     23.56 o
   1   7   7      222.25      219.67     29.45 o
   2   7   7       11.19       40.64     23.56 o
   3   7   7      893.62      812.62     25.17 o
   4   7   7        4.29        3.18     13.44 o
   5   7   7      163.64       94.90     14.09 o
   6   7   7       28.78       22.15      9.96 o
   7   7   7        0.19        1.99      9.98 o
   8   7   7      204.38      152.81     11.96 o
   9   7   7       76.33       79.73     20.91 o
  10   7   7        1.07      -15.90     25.91 o
  11   7   7        0.66       11.78     31.80 o
  -4   8   7       76.71      123.09     33.57 o
  -3   8   7      206.23      114.84     26.50 o
  -2   8   7        0.66        4.71     26.50 o
  -1   8   7      229.73      235.57     31.21 o
   0   8   7        8.83        7.07     27.68 o
   1   8   7      318.19      333.33     34.75 o
   2   8   7       13.36       17.08     26.50 o
   3   8   7      694.58      799.17     40.05 o
   4   8   7     1131.82     1148.99     43.58 o
   5   8   7       21.79       48.29     23.56 o
   6   8   7      828.12      933.85     26.84 o
   7   8   7      336.28      288.57     26.50 o
   8   8   7       45.77       54.05     16.70 o
   9   8   7      180.82      183.33     19.05 o
  10   8   7       47.19       30.62     28.27 o
  11   8   7      136.27      197.29     32.39 o
  -3   9   7       54.62       68.90     33.57 o
  -2   9   7       41.54       38.87     32.39 o
  -1   9   7       58.82       31.21     28.86 o
   0   9   7        9.26       40.64     30.62 o
   1   9   7       48.89       32.39     27.09 o
   2   9   7        0.87       30.62     27.68 o
   3   9   7        0.43       30.62     24.15 o
   4   9   7       29.22       19.43     25.91 o
   5   9   7      110.41      176.68     30.04 o
   6   9   7        0.91        5.41     17.89 o
   7   9   7      109.32      100.71     26.50 o
   8   9   7       10.20       33.57     22.38 o
   9   9   7       33.41       22.32     17.09 o
  10   9   7       10.65       13.55     27.68 o
  -1  10   7       32.90       15.31     30.04 o
   0  10   7       48.13       30.62     28.86 o
   1  10   7       58.31       58.89     32.98 o
   2  10   7      157.39      172.56     33.57 o
   3  10   7        3.57       24.15     30.62 o
   4  10   7      291.39      276.79     32.39 o
   5  10   7      336.82      291.52     35.92 o
   6  10   7       36.76       52.36     18.10 o
   7  10   7      318.51      341.58     34.16 o
   8  10   7       57.59       58.89     25.91 o
   9  10   7       28.26       21.79     24.15 o
  10  10   7       32.57       33.57     24.15 o
   1  11   7        0.23        7.66     25.32 o
   2  11   7        3.14      -12.37     30.04 o
   3  11   7        0.98       15.31     28.86 o
   4  11   7       72.92      153.71     32.98 o
   5  11   7        6.05       21.79     27.68 o
   6  11   7       88.51      120.67     20.46 o
   7  11   7       65.52       60.07     29.45 o
   8  11   7        1.08       20.02     24.15 o
   9  11   7        3.45       29.45     24.73 o
   4  12   7       49.92       67.14     35.34 o
   5  12   7       55.14       34.77     22.46 o
   6  12   7        2.47       -5.01     21.65 o
  -7 -11   8       31.91       44.76     32.39 o
  -6 -11   8        0.38       -9.42     34.75 o
  -5 -11   8       16.85       38.87     34.16 o
  -4 -11   8        2.37      -15.31     28.86 o
  -3 -11   8        1.78       46.53     32.39 o
  -9 -10   8       32.73       26.50     33.57 o
  -8 -10   8       33.55       51.83     36.51 o
  -7 -10   8       12.32      -13.55     29.45 o
  -6 -10   8       92.35      134.27     35.34 o
  -5 -10   8        2.68        2.36     29.45 o
  -4 -10   8       42.89       32.39     30.04 o
  -3 -10   8       41.95       60.07     32.98 o
  -2 -10   8        2.00        7.66     30.62 o
  -1 -10   8        4.60        7.07     25.91 o
   0 -10   8        4.39       -0.59     23.56 o
 -10  -9   8       34.60       59.48     35.34 o
  -9  -9   8      201.68      207.30     37.10 o
  -8  -9   8        7.63       -9.42     27.09 o
  -7  -9   8      311.53      295.64     38.28 o
  -6  -9   8       78.38      130.74     34.16 o
  -5  -9   8        7.50       11.78     27.68 o
  -4  -9   8       94.85       95.95     17.03 o
  -3  -9   8        8.25       42.40     30.62 o
  -2  -9   8       58.36       40.64     24.73 o
  -1  -9   8       14.91       32.98     27.09 o
   0  -9   8        0.09        6.48     24.15 o
   1  -9   8       20.64       30.04     27.68 o
   2  -9   8        8.57       32.39     25.32 o
 -10  -8   8        0.29       18.26     32.39 o
  -9  -8   8        1.09        5.30     30.62 o
  -8  -8   8        0.88       -3.53     32.39 o
  -7  -8   8       99.03       95.41     29.45 o
  -6  -8   8        0.00       18.41     13.06 o
  -5  -8   8        0.77        7.07     12.31 o
  -4  -8   8        2.95       19.49     14.52 o
  -3  -8   8      314.90      277.38     34.75 o
  -2  -8   8       29.77       61.25     28.86 o
  -1  -8   8       67.62       57.13     24.15 o
   0  -8   8       28.83       24.15     27.09 o
   1  -8   8        4.89       24.15     25.32 o
   2  -8   8       23.76       24.15     24.73 o
   3  -8   8       20.42        1.77     22.97 o
 -11  -7   8      220.66      212.60     40.05 o
 -10  -7   8       56.90       55.95     36.51 o
  -9  -7   8      240.11      270.91     38.87 o
  -8  -7   8      240.13      269.73     35.92 o
  -7  -7   8       10.60        8.86     11.88 o
  -6  -7   8     1026.69     1032.58     24.54 o
  -5  -7   8      646.48      645.72     33.57 o
  -4  -7   8      201.49      213.93     15.15 o
  -3  -7   8     1668.40     1759.12     54.18 o
  -2  -7   8        0.53        2.94     27.68 o
  -1  -7   8       31.96      -10.01     26.50 o
   0  -7   8       27.98       20.02     24.73 o
   1  -7   8      186.41      230.27     29.45 o
   2  -7   8        0.80        2.94     22.38 o
   3  -7   8        8.86       15.90     21.79 o
   4  -7   8       48.82       22.63     18.33 o
 -11  -6   8        0.45        1.18     30.62 o
 -10  -6   8       23.20       17.55     15.05 o
  -9  -6   8       31.05       23.81     14.05 o
  -8  -6   8        3.88        2.07      8.97 o
  -7  -6   8        0.31       -8.59     11.73 o
  -6  -6   8      266.05      297.90     15.69 o
  -5  -6   8      175.99      170.39     12.99 o
  -4  -6   8      309.92      296.68     14.75 o
  -3  -6   8      132.09      202.59     30.04 o
  -2  -6   8       83.86      100.27     17.55 o
  -1  -6   8     1281.12     1316.47     54.77 o
   0  -6   8      221.90      203.75     17.69 o
   1  -6   8        7.52       11.78     20.61 o
   2  -6   8       91.77      100.12     24.15 o
   3  -6   8        2.92       17.73     20.61 o
   4  -6   8      144.01      124.29     14.86 o
   5  -6   8        0.31        0.32     12.70 o
 -11  -5   8      181.27      167.84     32.98 o
 -10  -5   8      536.62      576.79     25.69 o
  -9  -5   8        1.45        0.58     14.70 o
  -8  -5   8      895.32      867.34     24.01 o
  -7  -5   8      656.59      657.47     18.85 o
  -6  -5   8       23.04       10.11      9.19 o
  -5  -5   8     6454.62     6801.13     47.41 o
  -4  -5   8     1579.32     1629.59     25.91 o
  -3  -5   8      734.89      769.44     17.56 o
  -2  -5   8     2545.23     2467.01     53.00 o
  -1  -5   8      109.48       85.92     13.62 o
   0  -5   8     1077.85     1118.24     41.81 o
   1  -5   8      679.76      643.58     20.95 o
   2  -5   8        8.33       26.66     13.49 o
   3  -5   8      621.00      620.52     17.32 o
   4  -5   8      152.88      133.12     11.65 o
   5  -5   8        5.62        4.72     11.39 o
   6  -5   8        2.08       14.13     35.92 o
 -11  -4   8      242.92      213.74     20.71 o
 -10  -4   8        6.20       11.96     16.65 o
  -9  -4   8      346.54      394.51     21.35 o
  -8  -4   8       32.58       35.10     14.52 o
  -7  -4   8      141.03      126.70     11.76 o
  -6  -4   8     1789.94     1845.10     22.89 o
  -5  -4   8      561.29      557.68     14.96 o
  -4  -4   8     1120.42     1160.65     40.05 o
  -3  -4   8     9374.62     9717.03     42.67 o
  -2  -4   8      494.19      597.17     29.45 o
  -1  -4   8      165.20      183.16     20.61 o
   0  -4   8      271.25      385.16     25.91 o
   1  -4   8        2.08       10.60     18.26 o
   2  -4   8      387.61      430.50     24.73 o
   3  -4   8      308.38      276.20     14.00 o
   4  -4   8       67.15       91.86     11.90 o
   5  -4   8       26.24       26.63      8.98 o
   6  -4   8       73.22       49.66     12.73 o
   7  -4   8       22.68       65.96     37.69 o
 -11  -3   8       20.77       10.03     18.85 o
 -10  -3   8       89.37       77.03     18.27 o
  -9  -3   8      149.06      144.33     18.11 o
  -8  -3   8       89.47       99.02     15.78 o
  -7  -3   8     1423.47     1318.31     36.30 o
  -6  -3   8     1653.73     1595.31     27.43 o
  -5  -3   8      264.53      264.15     10.04 o
  -4  -3   8     5231.62     5088.03     26.39 o
  -3  -3   8      142.28      107.18     25.32 o
  -2  -3   8     1468.81     1376.32     35.92 o
  -1  -3   8     2011.37     1796.81     38.28 o
   0  -3   8       88.05       97.36     11.88 o
   1  -3   8      863.38      829.08     27.97 o
   2  -3   8     1414.33     1375.50     19.70 o
   3  -3   8      153.31      196.30     15.78 o
   4  -3   8      591.00      585.18     12.46 o
   5  -3   8       93.52       85.65     10.33 o
   6  -3   8       45.74       62.86      9.63 o
   7  -3   8        0.63       15.31     32.98 o
   8  -3   8        0.49       19.43     31.21 o
 -10  -2   8      536.40      554.93     27.06 o
  -9  -2   8       29.71       28.30     17.01 o
  -8  -2   8      409.72      445.98     17.91 o
  -7  -2   8     1013.71     1008.67     22.21 o
  -6  -2   8       53.52       62.82     11.80 o
  -5  -2   8     1853.27     1742.16     26.49 o
  -4  -2   8     2320.96     2652.11     49.47 o
  -3  -2   8     5239.19     5381.01     71.26 o
  -2  -2   8     8895.45     9091.23     83.04 o
  -1  -2   8      287.60      302.31      9.01 o
   0  -2   8     8377.92     8719.74     76.27 o
   1  -2   8     9106.22     9577.02     34.50 o
   2  -2   8      444.04      500.76     11.68 o
   3  -2   8      588.41      527.99     23.80 o
   4  -2   8      349.48      373.02     13.83 o
   5  -2   8     2347.45     2518.40     37.30 o
   6  -2   8        2.03        5.27      6.33 o
   7  -2   8      105.39       77.74     32.39 o
   8  -2   8      117.00      124.26     37.10 o
   9  -2   8        4.42      -15.31     35.34 o
 -10  -1   8        0.11        3.53     18.32 o
  -9  -1   8       21.39       33.18     19.10 o
  -8  -1   8      124.91      122.00     16.68 o
  -7  -1   8       14.62       23.70     12.40 o
  -6  -1   8      117.79      119.04     12.87 o
  -5  -1   8       45.67       53.47     12.30 o
  -4  -1   8      612.96      621.96     63.01 o
  -3  -1   8     3436.03     3593.62     60.66 o
  -2  -1   8      943.93      909.30     33.57 o
  -1  -1   8      200.14      193.53      6.19 o
   0  -1   8      815.60      806.37     11.59 o
   1  -1   8        7.91        6.81      7.10 o
   2  -1   8     3017.90     2963.27     17.14 o
   3  -1   8      586.45      590.89     10.13 o
   4  -1   8        2.20        7.73      7.79 o
   5  -1   8        6.35        9.46     12.07 o
   6  -1   8      133.39      155.48     35.92 o
   7  -1   8       33.49        2.94     34.75 o
   8  -1   8        8.00        9.42     35.34 o
   9  -1   8       40.04       60.66     40.05 o
 -10   0   8      455.73      437.62     26.91 o
  -9   0   8     1037.60     1058.40     34.08 o
  -8   0   8       99.75       90.01     19.16 o
  -7   0   8      558.71      624.51     20.81 o
  -6   0   8     1121.93     1053.44     19.94 o
  -5   0   8      330.52      342.17     28.27 o
  -4   0   8     6945.58     6994.07     81.86 o
  -3   0   8     4003.23     4061.23     61.25 o
  -2   0   8    16547.16    16559.39    111.90 o
  -1   0   8    29273.29    28282.15    270.61 o
   0   0   8     1806.47     1756.78     55.06 o
   1   0   8     1392.17     1196.96     17.15 o
   2   0   8     2035.92     2138.77     17.28 o
   3   0   8     3045.86     3074.53     15.30 o
   4   0   8     7429.90     7514.09     87.75 o
   5   0   8      261.00      273.26     31.80 o
   6   0   8      266.46      308.01     30.04 o
   7   0   8        2.50        9.42     27.68 o
   8   0   8      183.27      108.95     33.57 o
   9   0   8       39.13       51.83     33.57 o
  10   0   8       19.60       23.56     37.69 o
  -9   1   8       38.36       45.23     20.22 o
  -8   1   8        8.47       -6.36     17.25 o
  -7   1   8       58.79       52.46     17.28 o
  -6   1   8       18.50       12.12     17.06 o
  -5   1   8      305.24      283.27     19.57 o
  -4   1   8       21.91       29.45     24.73 o
  -3   1   8       46.33       29.42     13.11 o
  -2   1   8      678.34      699.64     28.27 o
  -1   1   8      624.59      699.05     25.91 o
   0   1   8     1170.15     1233.21     28.27 o
   1   1   8     1416.98     1405.66     18.94 o
   2   1   8      819.57      894.20     10.11 o
   3   1   8      725.02      748.04     12.59 o
   4   1   8       56.14       87.75     21.20 o
   5   1   8      420.35      381.03     33.57 o
   6   1   8      109.36      126.03     30.62 o
   7   1   8        4.53       32.39     32.39 o
   8   1   8       46.53       50.65     28.86 o
   9   1   8       24.65        6.48     28.86 o
  10   1   8        4.38       13.55     36.51 o
  -9   2   8      332.29      324.46     26.32 o
  -8   2   8      709.67      708.27     30.19 o
  -7   2   8       74.82       81.86     27.09 o
  -6   2   8      513.66      551.23     35.34 o
  -5   2   8      739.69      723.25     25.40 o
  -4   2   8     3425.12     3351.95     50.65 o
  -3   2   8    17788.08    18423.34    126.03 o
  -2   2   8        0.84       12.96     17.67 o
  -1   2   8     2151.33     1799.17     37.10 o
   0   2   8     1314.47     1094.81     28.27 o
   1   2   8      712.21      918.06     16.64 o
   2   2   8     7569.24     7580.79     43.29 o
   3   2   8     3913.50     4250.49     26.60 o
   4   2   8     4512.77     4264.38     71.85 o
   5   2   8     5132.78     5252.03     77.15 o
   6   2   8        9.10       15.31     23.56 o
   7   2   8      219.19      207.30     28.27 o
   8   2   8      997.64     1102.47     52.41 o
   9   2   8       88.30      126.03     34.16 o
  10   2   8      287.94      322.14     42.99 o
  -8   3   8       14.63       24.18     21.04 o
  -7   3   8      175.64      154.89     29.45 o
  -6   3   8        0.18       -8.24     25.32 o
  -5   3   8      814.96      783.27     39.46 o
  -4   3   8     1007.73      925.12     27.27 o
  -3   3   8      391.85      374.58     20.39 o
  -2   3   8     1372.87     1299.17     38.87 o
  -1   3   8     2589.87     2287.38     44.17 o
   0   3   8       55.37       39.46     17.08 o
   1   3   8     5701.66     5724.35     56.54 o
   2   3   8       80.29       71.91      7.92 o
   3   3   8     1692.75     1621.39     16.56 o
   4   3   8      557.19      424.43      9.03 o
   5   3   8     1424.88     1407.81     17.14 o
   6   3   8       13.58        8.83     22.38 o
   7   3   8      180.50      128.97     28.27 o
   8   3   8      130.41      114.84     28.27 o
   9   3   8      197.17      137.81     34.16 o
  10   3   8       50.92       34.75     35.34 o
  11   3   8        5.98       -2.36     28.86 o
  -8   4   8      115.14      146.42     32.98 o
  -7   4   8      234.54      206.12     31.80 o
  -6   4   8       16.24        8.24     24.15 o
  -5   4   8      952.30     1012.36     42.99 o
  -4   4   8       87.92       98.94     24.73 o
  -3   4   8     1083.25     1142.95     29.15 o
  -2   4   8     1167.28     1308.59     41.81 o
  -1   4   8       50.69       55.95     21.79 o
   0   4   8        4.47       26.50     15.90 o
   1   4   8     5346.04     5479.95     61.25 o
   2   4   8      151.74      171.03     12.66 o
   3   4   8     5305.49     5592.69     33.41 o
   4   4   8      394.39      402.33     11.65 o
   5   4   8     1253.68     1250.47     15.84 o
   6   4   8     1941.74     1916.80     17.96 o
   7   4   8      299.23      287.22      8.06 o
   8   4   8      549.61      457.52      8.58 o
   9   4   8      219.47      247.35     37.69 o
  10   4   8       57.71       32.39     27.09 o
  11   4   8       39.78        9.42     27.68 o
  -7   5   8       28.82       34.16     27.09 o
  -6   5   8      181.97      187.28     32.39 o
  -5   5   8      374.59      303.30     31.80 o
  -4   5   8       23.50       24.73     24.73 o
  -3   5   8      447.81      432.27     34.75 o
  -2   5   8       83.21      111.90     27.09 o
  -1   5   8     1974.11     1844.51     47.11 o
   0   5   8      762.44      653.12     29.45 o
   1   5   8        4.33       -5.30     18.85 o
   2   5   8     2679.33     2566.42     55.36 o
   3   5   8     2378.31     2319.78     29.36 o
   4   5   8     1195.44     1277.50     19.31 o
   5   5   8     2985.95     3028.32     27.01 o
   6   5   8      180.30      192.65      9.56 o
   7   5   8      813.19      858.02     15.25 o
   8   5   8      503.01      458.06     11.69 o
   9   5   8        5.21        3.74      6.33 o
  10   5   8       84.70       71.85     27.68 o
  11   5   8        4.57       15.31     34.75 o
  -6   6   8        3.08      -29.45     29.45 o
  -5   6   8        5.08       11.19     25.32 o
  -4   6   8      479.79      416.37     34.75 o
  -3   6   8      353.97      409.30     37.69 o
  -2   6   8      288.08      234.39     28.86 o
  -1   6   8      319.62      284.45     26.50 o
   0   6   8      598.20      621.90     32.39 o
   1   6   8      138.97      122.50     20.61 o
   2   6   8      168.56      133.44     14.67 o
   3   6   8       19.86       36.07     11.73 o
   4   6   8      305.07      224.94     15.16 o
   5   6   8       68.74       53.36     10.63 o
   6   6   8      101.94      118.58     11.57 o
   7   6   8      296.51      253.08     15.58 o
   8   6   8       39.80       42.79      9.39 o
   9   6   8      105.42      114.36     14.32 o
  10   6   8      102.24      109.54     34.75 o
  11   6   8       15.99       35.34     32.39 o
  -5   7   8       95.62       97.76     31.80 o
  -4   7   8        0.69      -28.86     28.86 o
  -3   7   8       19.27       11.19     27.68 o
  -2   7   8      199.53      266.19     35.34 o
  -1   7   8       11.08       20.02     27.09 o
   0   7   8      978.93      961.13     39.46 o
   1   7   8      559.45      594.81     35.92 o
   2   7   8      107.72      133.69     23.56 o
   3   7   8     4213.58     4387.06     81.57 o
   4   7   8      572.75      514.26     20.82 o
   5   7   8     1045.48     1209.02     26.84 o
   6   7   8      859.17      904.71     20.21 o
   7   7   8       19.94        9.13     10.37 o
   8   7   8      362.45      414.57     15.20 o
   9   7   8      225.80      209.98     17.20 o
  10   7   8        6.78       10.60     28.27 o
  11   7   8       28.20       47.70     34.75 o
  -4   8   8       10.93       11.19     28.27 o
  -3   8   8       84.46       90.69     31.80 o
  -2   8   8       49.10       72.44     32.39 o
  -1   8   8       80.41       41.81     26.50 o
   0   8   8       28.51       28.27     28.86 o
   1   8   8       84.26       82.45     29.45 o
   2   8   8       37.64       63.01     27.09 o
   3   8   8       35.68        7.66     26.50 o
   4   8   8       26.73       15.90     25.91 o
   5   8   8       60.33      108.95     25.32 o
   6   8   8      146.64      213.19     25.91 o
   7   8   8      280.04      296.82     26.50 o
   8   8   8        5.67        2.01     11.04 o
   9   8   8       40.31       24.37     15.41 o
  10   8   8       22.24       36.51     25.91 o
  11   8   8      130.94       88.93     31.80 o
  -2   9   8       33.48       30.62     25.91 o
  -1   9   8      180.18      191.40     34.75 o
   0   9   8      135.43      137.81     32.98 o
   1   9   8      125.70       93.64     33.57 o
   2   9   8       27.37       50.06     22.97 o
   3   9   8      329.97      366.90     34.75 o
   4   9   8      119.38      116.61     29.45 o
   5   9   8      146.39      101.30     28.86 o
   6   9   8      319.53      371.61     32.98 o
   7   9   8      494.57      538.87     34.75 o
   8   9   8       49.47       25.91     21.20 o
   9   9   8      248.81      290.41     21.62 o
  10   9   8       38.38       38.28     27.09 o
  -1  10   8        4.31       11.19     31.21 o
   0  10   8      140.05      194.35     37.10 o
   1  10   8       22.79        4.71     26.50 o
   2  10   8      128.41      153.71     32.39 o
   3  10   8       19.16       10.60     22.97 o
   4  10   8        4.60       16.49     29.45 o
   5  10   8        0.22       11.78     26.50 o
   6  10   8       24.72       68.32     25.32 o
   7  10   8       31.45       30.04     27.68 o
   8  10   8      179.29      236.16     28.86 o
   9  10   8        0.03       -4.71     22.38 o
   1  11   8        0.01        8.24     34.75 o
   2  11   8       31.48       31.80     31.80 o
   3  11   8      197.94      181.39     35.34 o
   4  11   8        0.72       17.67     31.21 o
   5  11   8       14.94      -12.96     30.62 o
   6  11   8       15.36        7.66     19.78 o
   7  11   8        0.43        5.30     22.97 o
   8  11   8       34.10       28.27     27.68 o
   5  12   8       13.27       15.90     31.80 o
   6  12   8       15.40       17.28     18.11 o
  -6 -11   9       32.39       58.30     32.98 o
  -5 -11   9        3.00       26.50     33.57 o
  -4 -11   9        5.28       47.11     32.98 o
  -3 -11   9        0.01       19.43     32.39 o
  -9 -10   9       11.12        2.94     35.92 o
  -8 -10   9        1.05       40.64     30.62 o
  -7 -10   9        7.38        7.07     30.04 o
  -6 -10   9       23.26       24.15     28.86 o
  -5 -10   9       13.27       28.86     31.21 o
  -4 -10   9        7.36        6.48     27.09 o
  -3 -10   9       24.03       19.43     34.16 o
  -2 -10   9       22.73       27.68     32.39 o
  -1 -10   9        0.07      -12.96     28.27 o
   0 -10   9        3.11       14.72     28.86 o
 -10  -9   9        2.23        4.12     31.21 o
  -9  -9   9       15.04       -2.36     35.34 o
  -8  -9   9       11.95       33.57     37.10 o
  -7  -9   9       31.46       35.34     29.45 o
  -6  -9   9       25.98       38.87     34.16 o
  -5  -9   9        6.64        4.12     27.09 o
  -4  -9   9       13.36       29.45     32.39 o
  -3  -9   9      306.15      346.29     37.10 o
  -2  -9   9      228.73      179.62     34.75 o
  -1  -9   9       11.50       -3.53     29.45 o
   0  -9   9        0.79       -9.42     28.27 o
   1  -9   9        7.44       10.01     27.09 o
 -10  -8   9       39.52       55.36     35.92 o
  -9  -8   9      279.09      358.66     43.58 o
  -8  -8   9      150.72      142.52     31.21 o
  -7  -8   9      329.42      333.92     38.87 o
  -6  -8   9      367.39      343.33     17.62 o
  -5  -8   9        3.05       10.45     12.59 o
  -4  -8   9      178.75      226.00     40.93 o
  -3  -8   9      161.66      183.16     34.16 o
  -2  -8   9        6.69       28.27     25.32 o
  -1  -8   9      273.55      260.30     34.75 o
   0  -8   9        0.25       -2.94     22.97 o
   1  -8   9        2.49      -15.31     24.15 o
   2  -8   9       48.82       54.18     27.09 o
   3  -8   9        0.16       -9.42     22.97 o
 -10  -7   9        9.70       28.86     35.92 o
  -9  -7   9        0.23       11.19     35.34 o
  -8  -7   9        9.37       -2.36     34.16 o
  -7  -7   9       41.85       46.46     11.86 o
  -6  -7   9       39.19       28.35     11.55 o
  -5  -7   9       41.87       53.44     17.08 o
  -4  -7   9      119.64       72.40     12.74 o
  -3  -7   9       17.79       30.04     31.21 o
  -2  -7   9       12.84        2.94     24.15 o
  -1  -7   9      817.63      782.09     41.22 o
   0  -7   9       98.92       70.67     25.32 o
   1  -7   9       78.80      100.12     25.91 o
   2  -7   9       87.50       54.18     24.15 o
   3  -7   9        2.47        9.42     21.20 o
   4  -7   9        3.15        7.55     17.73 o
 -11  -6   9      255.25      299.17     40.64 o
 -10  -6   9      252.10      232.63     41.22 o
  -9  -6   9      163.03      136.00     14.90 o
  -8  -6   9      625.44      534.15     44.17 o
  -7  -6   9        1.45        3.23     11.78 o
  -6  -6   9     1571.16     1667.16     41.81 o
  -5  -6   9      362.44      367.37     14.05 o
  -4  -6   9       21.80       33.35     10.37 o
  -3  -6   9     1989.57     2001.17     55.36 o
  -2  -6   9      738.10      742.05     39.46 o
  -1  -6   9        5.80        8.24     20.61 o
   0  -6   9      359.64      385.75     31.21 o
   1  -6   9        4.77       -3.53     22.38 o
   2  -6   9      223.39      318.02     27.09 o
   3  -6   9      455.08      422.34     39.46 o
   4  -6   9        0.40        9.10     16.85 o
   5  -6   9       54.67       47.35     16.82 o
 -11  -5   9        6.69       10.01     29.45 o
 -10  -5   9        4.29       -2.36     14.22 o
  -9  -5   9      388.41      377.20     20.38 o
  -8  -5   9        9.65        6.61     11.67 o
  -7  -5   9      115.80      103.80     12.37 o
  -6  -5   9      119.91      104.55     10.40 o
  -5  -5   9      114.04      125.30      8.97 o
  -4  -5   9     1618.63     1754.79     31.21 o
  -3  -5   9     1112.64     1212.35     20.43 o
  -2  -5   9       21.99       17.67     21.79 o
  -1  -5   9     1930.26     1856.24     31.76 o
   0  -5   9        1.40       31.66     27.68 o
   1  -5   9      502.17      601.20     21.00 o
   2  -5   9      373.80      332.14     17.43 o
   3  -5   9        0.21       17.50     12.31 o
   4  -5   9      168.31      168.97     13.85 o
   5  -5   9       11.08       -3.72     14.37 o
   6  -5   9       52.72       38.28     37.69 o
 -11  -4   9       43.50       45.94     28.27 o
 -10  -4   9      316.19      309.96     21.36 o
  -9  -4   9      307.22      288.83     22.08 o
  -8  -4   9      354.00      336.05     23.56 o
  -7  -4   9      825.72      815.39     34.75 o
  -6  -4   9       46.71       47.43      8.22 o
  -5  -4   9     3516.33     3363.01     46.61 o
  -4  -4   9     1362.59     1220.08     34.75 o
  -3  -4   9      196.39      186.99     24.44 o
  -2  -4   9     2669.53     2604.82     53.00 o
  -1  -4   9        0.63      -16.49     21.79 o
   0  -4   9      685.77      655.47     30.04 o
   1  -4   9      686.79      640.16     28.86 o
   2  -4   9       75.83       82.94     16.22 o
   3  -4   9      158.49      179.12     17.10 o
   4  -4   9       17.45       20.75     14.62 o
   5  -4   9      153.96      119.14     11.79 o
   6  -4   9       83.95       87.68     14.32 o
   7  -4   9        0.26        2.36     37.10 o
 -11  -3   9      282.09      305.21     18.98 o
 -10  -3   9      172.42      174.80     19.70 o
  -9  -3   9       31.76       56.74     16.89 o
  -8  -3   9      811.03      779.07     41.22 o
  -7  -3   9       16.10       20.57     10.19 o
  -6  -3   9     1767.62     1784.27     23.98 o
  -5  -3   9      199.43      162.24      8.19 o
  -4  -3   9       97.72      111.90     24.15 o
  -3  -3   9     7254.68     7372.75     84.81 o
  -2  -3   9     3677.22     3679.26     22.77 o
  -1  -3   9      474.56      458.94     13.47 o
   0  -3   9     2172.74     2045.36     18.77 o
   1  -3   9       89.83       91.48      9.87 o
   2  -3   9     4337.21     5125.77     35.05 o
   3  -3   9      865.71      845.67     16.66 o
   4  -3   9        0.21        7.42      9.11 o
   5  -3   9       58.91       63.94      9.99 o
   6  -3   9      186.74      186.83     14.37 o
   7  -3   9        2.48       14.72     35.92 o
   8  -3   9       31.32       59.48     38.87 o
 -10  -2   9       16.37       23.48     14.48 o
  -9  -2   9      324.54      300.77     31.51 o
  -8  -2   9        6.41       30.81     15.91 o
  -7  -2   9      612.44      578.37     25.11 o
  -6  -2   9     1130.29     1078.64     24.08 o
  -5  -2   9       80.06       88.56     10.07 o
  -4  -2   9      775.68      748.39     13.71 o
  -3  -2   9      861.66      773.85     35.34 o
  -2  -2   9      651.06      537.69     27.68 o
  -1  -2   9     3065.45     2886.10     44.17 o
   0  -2   9      565.69      544.04     14.99 o
   1  -2   9     2924.39     2870.38     20.29 o
   2  -2   9      107.35       92.61      8.76 o
   3  -2   9       12.75       30.85      8.07 o
   4  -2   9      291.48      272.48     10.44 o
   5  -2   9      411.34      371.52     11.91 o
   6  -2   9        0.09        0.72      5.73 o
   7  -2   9       28.68       12.37     34.75 o
   8  -2   9       10.84       30.04     37.10 o
 -10  -1   9      572.02      558.91     30.92 o
  -9  -1   9      420.00      409.16     39.75 o
  -8  -1   9      996.58     1079.93     33.28 o
  -7  -1   9     1914.40     2052.51     33.76 o
  -6  -1   9        0.21        8.98     11.24 o
  -5  -1   9     5300.46     5366.07     88.63 o
  -4  -1   9     3164.15     2904.57     30.38 o
  -3  -1   9     4219.61     4223.18     68.90 o
  -2  -1   9    22606.67    22411.72    443.46 o
  -1  -1   9      654.48      655.26      8.17 o
   0  -1   9     5699.47     5707.28     31.65 o
   1  -1   9     4239.73     4291.12     25.50 o
   2  -1   9      703.96      786.93     10.39 o
   3  -1   9     2277.50     2268.46     18.27 o
   4  -1   9     2962.72     3058.42     20.03 o
   5  -1   9      317.83      296.58      7.83 o
   6  -1   9     1004.33      988.81     50.65 o
   7  -1   9     1895.76     2050.05     67.14 o
   8  -1   9      278.34      316.84     42.99 o
   9  -1   9       36.96       36.51     38.87 o
 -10   0   9       31.72       19.97     18.94 o
  -9   0   9        0.52        4.95     18.11 o
  -8   0   9       70.69       78.64     19.03 o
  -7   0   9       38.68       29.63     17.10 o
  -6   0   9        4.98       -0.97     10.75 o
  -5   0   9        0.17        5.26     16.10 o
  -4   0   9      393.26      439.34     29.45 o
  -3   0   9      255.67      264.43     22.97 o
  -2   0   9       72.80      178.44     23.56 o
  -1   0   9       32.72       59.63     58.30 o
   0   0   9      170.41      175.22      7.46 o
   1   0   9      148.49      156.54      9.10 o
   2   0   9     1325.10     1403.22     15.65 o
   3   0   9       42.13       51.95      3.82 o
   4   0   9        0.26       22.38     26.50 o
   5   0   9       18.75       47.70     28.27 o
   6   0   9       78.26       54.77     32.98 o
   7   0   9       48.28       60.07     34.75 o
   8   0   9       94.88       58.89     36.51 o
   9   0   9        4.77       15.31     28.27 o
  10   0   9        0.98       15.31     37.10 o
  -9   1   9      576.51      575.25     28.89 o
  -8   1   9      198.75      179.47     22.06 o
  -7   1   9     1313.97     1432.11     35.39 o
  -6   1   9      877.94      897.05     29.25 o
  -5   1   9      223.01      248.58     20.91 o
  -4   1   9     7072.62     7248.89     58.62 o
  -3   1   9     3382.12     3513.51     41.43 o
  -2   1   9     1454.57     1289.75     37.69 o
  -1   1   9    14053.46    13855.64     98.94 o
   0   1   9     1927.93     2070.66     37.69 o
   1   1   9      500.87      363.59     10.64 o
   2   1   9     9345.99     9308.54     46.67 o
   3   1   9     1785.01     1696.48     12.68 o
   4   1   9     7819.85     7524.11     85.98 o
   5   1   9     2903.12     3139.56     64.19 o
   6   1   9      442.62      404.00     30.62 o
   7   1   9     1745.79     1637.21     58.89 o
   8   1   9      227.95      246.76     34.75 o
   9   1   9      254.55      222.02     32.98 o
  10   1   9      166.33      166.08     40.64 o
  -9   2   9        1.70        4.06     20.12 o
  -8   2   9       10.71        7.14     19.36 o
  -7   2   9        1.49       19.43     24.73 o
  -6   2   9       34.56       41.81     24.15 o
  -5   2   9      105.73      102.98     18.31 o
  -4   2   9      190.67      169.94     19.73 o
  -3   2   9        3.90       17.67     21.79 o
  -2   2   9     1262.84     1160.18     35.34 o
  -1   2   9       68.12       58.89     16.49 o
   0   2   9     1669.55     1624.84     33.57 o
   1   2   9     2235.28     2159.26     24.56 o
   2   2   9      250.69      255.16     10.31 o
   3   2   9       15.82       14.35      5.73 o
   4   2   9     1813.95     2000.86     21.54 o
   5   2   9      305.88      320.38     28.86 o
   6   2   9      633.00      591.28     37.69 o
   7   2   9      175.48      151.94     26.50 o
   8   2   9      144.63      128.39     34.16 o
   9   2   9       78.07       71.85     32.98 o
  10   2   9        3.88       21.20     35.34 o
  -8   3   9      293.60      313.02     25.66 o
  -7   3   9       35.09       48.29     27.68 o
  -6   3   9       22.10       45.94     25.32 o
  -5   3   9      669.55      704.35     37.10 o
  -4   3   9       68.14       70.42     17.28 o
  -3   3   9    10772.35    11220.04    204.36 o
  -2   3   9     2872.64     2876.90     54.18 o
  -1   3   9      367.82      265.02     22.97 o
   0   3   9    22367.72    24343.21    127.80 o
   1   3   9        5.95        8.83     15.31 o
   2   3   9      201.34      181.35      9.31 o
   3   3   9     2685.96     2523.90     20.89 o
   4   3   9     5277.19     5428.81     63.60 o
   5   3   9     3036.12     3000.65     27.23 o
   6   3   9     1286.15     1393.40     47.70 o
   7   3   9       71.85       97.76     27.68 o
   8   3   9      699.86      635.45     41.81 o
   9   3   9       93.29       57.71     30.62 o
  10   3   9      138.89      145.46     35.92 o
  11   3   9       85.66       86.57     34.75 o
  -7   4   9      291.08      250.29     32.98 o
  -6   4   9      139.52      114.25     30.04 o
  -5   4   9      141.86      126.62     31.21 o
  -4   4   9      252.28      163.13     27.09 o
  -3   4   9      997.96      957.15     40.93 o
  -2   4   9     1062.28      990.57     38.87 o
  -1   4   9     2961.36     2723.78     53.00 o
   0   4   9     1825.90     1956.41     42.99 o
   1   4   9     2962.05     2641.92     45.35 o
   2   4   9     3505.52     3566.25     34.15 o
   3   4   9      104.12      110.26      9.89 o
   4   4   9     7275.50     7031.71     56.76 o
   5   4   9      792.23      783.18     18.90 o
   6   4   9       72.03       84.39      7.16 o
   7   4   9      409.75      371.93      9.78 o
   8   4   9      101.59       67.73     31.80 o
   9   4   9       29.86       22.38     30.62 o
  10   4   9       78.31       43.58     35.92 o
  11   4   9        4.69        7.07     37.10 o
  -7   5   9        2.79        5.30     25.91 o
  -6   5   9        8.93       25.91     25.32 o
  -5   5   9       79.85       75.97     30.04 o
  -4   5   9       70.66       81.27     27.09 o
  -3   5   9      107.79      131.33     29.45 o
  -2   5   9     2804.81     2992.33     62.43 o
  -1   5   9      348.69      333.92     28.86 o
   0   5   9        1.26        9.42     21.20 o
   1   5   9     2670.72     2736.73     50.65 o
   2   5   9      330.16      378.79     16.45 o
   3   5   9     2886.39     2929.66     32.89 o
   4   5   9      191.87      148.76     10.73 o
   5   5   9      105.10      105.97     11.93 o
   6   5   9     1133.55     1172.50     22.22 o
   7   5   9      165.21      156.58      9.44 o
   8   5   9       11.13       10.23      5.98 o
   9   5   9      258.52      270.32     34.75 o
  10   5   9       34.17       15.31     34.16 o
  11   5   9       96.62      113.07     32.98 o
  -6   6   9       87.65       97.17     28.27 o
  -5   6   9       85.80      126.62     32.98 o
  -4   6   9       70.18       58.89     30.62 o
  -3   6   9     4325.35     4156.63     80.09 o
  -2   6   9      146.80      166.08     27.68 o
  -1   6   9      806.95      765.60     36.51 o
   0   6   9     2459.14     2403.40     55.36 o
   1   6   9       28.39        8.52     13.30 o
   2   6   9     2706.22     2864.75     56.24 o
   3   6   9     1280.41     1195.99     25.78 o
   4   6   9      405.97      517.58     29.45 o
   5   6   9     2250.63     2249.24     39.45 o
   6   6   9      886.50      871.34     24.92 o
   7   6   9       54.31       71.77      9.84 o
   8   6   9      880.56      945.41     41.52 o
   9   6   9       19.59       15.02     11.86 o
  10   6   9       52.92       78.92     31.80 o
  11   6   9      193.24      207.30     39.46 o
  -5   7   9        0.05        9.42     25.91 o
  -4   7   9       67.44       64.19     25.91 o
  -3   7   9        2.24       26.50     29.45 o
  -2   7   9       66.29       64.78     28.86 o
  -1   7   9        5.46        6.48     28.27 o
   0   7   9       32.96       14.72     22.97 o
   1   7   9        9.68        7.66     26.50 o
   2   7   9       19.56       -9.42     19.43 o
   3   7   9       97.10       89.51     16.41 o
   4   7   9      172.62      151.27     15.56 o
   5   7   9        0.60        0.29     13.74 o
   6   7   9      196.09      197.67     13.58 o
   7   7   9       68.48       65.18     11.16 o
   8   7   9       23.49       10.72     10.11 o
   9   7   9        4.10        7.46     13.91 o
  10   7   9       42.61       25.32     31.21 o
  11   7   9        8.64        9.42     32.98 o
  -4   8   9       48.29       87.16     32.39 o
  -3   8   9       15.93       21.20     28.27 o
  -2   8   9      106.55       89.52     28.86 o
  -1   8   9       10.20        8.24     30.62 o
   0   8   9      606.13      670.20     40.64 o
   1   8   9      723.75      749.11     40.05 o
   2   8   9      144.48       95.41     27.09 o
   3   8   9     1160.21     1376.32     47.70 o
   4   8   9      679.01      637.22     36.51 o
   5   8   9       35.15       90.11     24.73 o
   6   8   9      278.76      290.93     27.09 o
   7   8   9      260.38      197.29     24.73 o
   8   8   9      155.88      225.18     19.83 o
   9   8   9      324.38      316.54     19.83 o
  10   8   9       13.16        2.94     24.73 o
  11   8   9       74.50       80.09     30.62 o
  -2   9   9        0.64       12.37     32.98 o
  -1   9   9       32.03        4.12     23.56 o
   0   9   9       27.55       60.66     28.86 o
   1   9   9      190.10      153.71     31.21 o
   2   9   9       58.53       93.64     31.21 o
   3   9   9       13.27       51.83     30.62 o
   4   9   9        2.11       10.60     25.32 o
   5   9   9       45.72        1.77     23.56 o
   6   9   9       11.35       -9.42     22.97 o
   7   9   9        7.09       17.67     22.38 o
   8   9   9       35.07       14.13     22.38 o
   9   9   9        2.28       20.39     15.99 o
  10   9   9        0.99        7.66     31.80 o
  -1  10   9       62.35       53.59     32.39 o
   0  10   9       26.47       44.76     28.86 o
   1  10   9      112.67      125.44     35.92 o
   2  10   9      320.15      264.43     38.28 o
   3  10   9        5.33        2.36     30.62 o
   4  10   9      321.66      319.20     32.98 o
   5  10   9      278.49      262.66     33.57 o
   6  10   9      182.83      202.00     32.39 o
   7  10   9       91.47      102.82     19.28 o
   8  10   9      239.13      220.26     28.86 o
   9  10   9       64.45       73.03     24.73 o
   1  11   9      143.73      232.63     36.51 o
   2  11   9        4.09       -7.07     26.50 o
   3  11   9        0.22       43.58     32.98 o
   4  11   9      173.18      183.74     35.34 o
   5  11   9       32.26       65.37     26.50 o
   6  11   9       54.18      109.54     32.98 o
   7  11   9        2.62      -13.26     20.19 o
   8  11   9       21.88       21.20     23.56 o
  -5 -11  10        0.08       -7.66     31.21 o
  -4 -11  10       64.43       42.40     33.57 o
  -8 -10  10        5.99       -8.83     35.92 o
  -7 -10  10        4.79        8.24     35.34 o
  -6 -10  10        0.41        0.00     26.50 o
  -5 -10  10       10.70       15.31     32.39 o
  -4 -10  10        5.29       12.96     26.50 o
  -3 -10  10       11.25       11.19     32.39 o
  -2 -10  10        0.05       -1.18     30.04 o
  -1 -10  10        0.59       45.35     31.80 o
  -9  -9  10      140.05      175.50     35.92 o
  -8  -9  10       31.73       49.47     32.98 o
  -7  -9  10       52.04       67.73     35.92 o
  -6  -9  10        2.24        5.89     35.34 o
  -5  -9  10       44.94       34.16     26.50 o
  -4  -9  10       18.78        7.07     31.21 o
  -3  -9  10        4.28       18.85     24.15 o
  -2  -9  10      480.14      422.26     39.46 o
  -1  -9  10       18.74       24.15     25.32 o
   0  -9  10        0.01        2.94     24.73 o
   1  -9  10       68.86       28.86     28.86 o
 -10  -8  10       41.93       37.69     38.28 o
  -9  -8  10        6.35       21.20     34.16 o
  -8  -8  10       23.19       25.91     36.51 o
  -7  -8  10       20.48       19.43     34.75 o
  -6  -8  10      194.15      138.40     31.21 o
  -5  -8  10        0.18        4.21     11.48 o
  -4  -8  10       86.27       77.62     14.64 o
  -3  -8  10       18.00       29.45     25.32 o
  -2  -8  10       87.47       74.79     30.62 o
  -1  -8  10      126.55       93.05     30.04 o
   0  -8  10        1.73        1.77     26.50 o
   1  -8  10        0.95      -10.01     25.32 o
   2  -8  10        2.50      -14.13     25.91 o
   3  -8  10        0.29        3.44     18.80 o
 -10  -7  10        3.87       -6.48     37.10 o
  -9  -7  10      477.36      481.74     49.47 o
  -8  -7  10      360.02      314.49     39.46 o
  -7  -7  10      189.40      202.59     38.87 o
  -6  -7  10       14.02       28.64      9.58 o
  -5  -7  10       91.07       80.81     11.33 o
  -4  -7  10      193.42      229.34     15.28 o
  -3  -7  10      447.09      475.85     33.57 o
  -2  -7  10       38.67       82.45     28.27 o
  -1  -7  10      265.17      256.77     31.80 o
   0  -7  10       53.12       12.37     24.15 o
   1  -7  10       22.38       47.70     24.73 o
   2  -7  10       11.22       19.43     22.97 o
   3  -7  10        8.45       25.36     17.55 o
   4  -7  10        8.23        9.11     17.48 o
 -11  -6  10        0.26       20.02     31.80 o
 -10  -6  10       39.96       47.70     36.51 o
  -9  -6  10       29.76       34.42     12.62 o
  -8  -6  10      100.69       51.83     34.16 o
  -7  -6  10       90.27       62.43     34.16 o
  -6  -6  10       26.83       34.50      8.36 o
  -5  -6  10       84.04       89.50      8.88 o
  -4  -6  10      441.96      416.27     14.54 o
  -3  -6  10        7.59       11.19     22.97 o
  -2  -6  10      565.82      566.55     36.51 o
  -1  -6  10      351.49      283.27     27.68 o
   0  -6  10      172.18      176.09     28.86 o
   1  -6  10      111.60      123.09     25.91 o
   2  -6  10        1.99       -0.59     22.97 o
   3  -6  10       13.13       38.44     20.61 o
   4  -6  10       29.79       34.88     17.65 o
   5  -6  10       16.39       14.72     31.21 o
 -11  -5  10      198.77      191.99     35.92 o
 -10  -5  10      619.73      595.40     44.76 o
  -9  -5  10       13.93       21.44     14.13 o
  -8  -5  10     1061.55     1042.47     23.90 o
  -7  -5  10       67.18       83.02      9.08 o
  -6  -5  10      676.96      621.90     41.22 o
  -5  -5  10     1050.45     1010.87     29.74 o
  -4  -5  10      284.01      284.63     12.66 o
  -3  -5  10     1808.99     1917.73     81.86 o
  -2  -5  10     1614.50     1542.84     31.57 o
  -1  -5  10       13.05       29.57     19.73 o
   0  -5  10      513.58      531.53     20.04 o
   1  -5  10        4.38        3.11     13.99 o
   2  -5  10       74.30       93.30     12.49 o
   3  -5  10      104.46      121.51     13.31 o
   4  -5  10       11.69       13.42     15.60 o
   5  -5  10       16.28       40.68     15.90 o
   6  -5  10       11.51      -10.60     31.21 o
 -11  -4  10       74.07       71.26     29.45 o
 -10  -4  10        0.09       11.28     15.52 o
  -9  -4  10     1047.65     1081.94     29.94 o
  -8  -4  10        9.50        2.77     12.39 o
  -7  -4  10      261.57      282.55     13.97 o
  -6  -4  10     1830.11     1912.53     22.31 o
  -5  -4  10        0.41        7.98     17.26 o
  -4  -4  10     1572.96     1570.66     51.24 o
  -3  -4  10     4554.97     4465.12    216.72 o
  -2  -4  10      153.41      214.96     29.45 o
  -1  -4  10      412.47      384.71     17.89 o
   0  -4  10        1.05       -7.07     20.02 o
   1  -4  10       61.04       66.52     14.56 o
   2  -4  10     1509.47     1647.57     31.51 o
   3  -4  10      319.67      281.79     19.06 o
   4  -4  10        1.60        1.44     14.64 o
   5  -4  10      425.19      432.74     20.91 o
   6  -4  10       18.64       14.72     36.51 o
   7  -4  10        0.18       12.37     34.75 o
 -10  -3  10      289.35      237.97     20.51 o
  -9  -3  10      351.02      317.07     21.35 o
  -8  -3  10      405.31      368.12     20.30 o
  -7  -3  10      614.82      588.97     20.26 o
  -6  -3  10      389.33      362.65     13.42 o
  -5  -3  10      789.72      792.39     19.64 o
  -4  -3  10     1872.67     1694.34     48.29 o
  -3  -3  10        0.05       23.56     27.68 o
  -2  -3  10     3462.24     3229.07     35.34 o
  -1  -3  10     1618.79     1532.55     22.97 o
   0  -3  10       59.14       68.78      9.39 o
   1  -3  10      266.64      279.90     15.61 o
   2  -3  10      122.07      104.15     10.74 o
   3  -3  10      362.22      381.45     13.46 o
   4  -3  10      230.33      218.46     11.73 o
   5  -3  10        6.42       15.25      9.40 o
   6  -3  10      137.64      141.27     20.32 o
   7  -3  10       17.00       40.05     32.98 o
   8  -3  10        7.58      -16.49     38.87 o
 -10  -2  10      181.85      180.53     17.11 o
  -9  -2  10       52.62       50.98     17.26 o
  -8  -2  10     2403.77     2464.46     42.02 o
  -7  -2  10       10.73       23.28     13.33 o
  -6  -2  10     2418.06     2455.25     67.46 o
  -5  -2  10     6361.68     6878.57     78.62 o
  -4  -2  10      647.51      739.72     12.66 o
  -3  -2  10     9165.03     9898.65    103.65 o
  -2  -2  10     6174.18     6492.90     79.50 o
  -1  -2  10       38.24       37.31      7.18 o
   0  -2  10     3877.44     3781.69     27.44 o
   1  -2  10     3921.16     3984.66     24.40 o
   2  -2  10     3088.63     3259.28     29.60 o
   3  -2  10     1692.15     1696.35     31.85 o
   4  -2  10      468.44      459.67     14.64 o
   5  -2  10     1370.51     1533.87     25.48 o
   6  -2  10      431.70      412.46      9.62 o
   7  -2  10       37.08       54.18     31.21 o
   8  -2  10       34.57       30.04     27.68 o
 -10  -1  10        0.87       15.28     18.03 o
  -9  -1  10        5.26       -2.33     17.10 o
  -8  -1  10       33.94       44.83     22.38 o
  -7  -1  10       59.73       82.12     15.87 o
  -6  -1  10      832.38      824.27     24.34 o
  -5  -1  10        4.49       18.14     10.65 o
  -4  -1  10      691.72      640.22     15.80 o
  -3  -1  10     1878.95     2031.79     52.41 o
  -2  -1  10       81.57       91.11     30.04 o
  -1  -1  10       35.09       28.82      4.26 o
   0  -1  10      974.20      968.34     17.46 o
   1  -1  10      862.06      852.61     20.57 o
   2  -1  10       93.04      123.25      6.30 o
   3  -1  10      168.82      173.74      8.53 o
   4  -1  10      147.74      154.90      7.54 o
   5  -1  10       65.06       62.53      5.10 o
   6  -1  10       76.95       63.01     28.86 o
   7  -1  10        8.36       28.27     34.75 o
   8  -1  10       11.02       37.69     27.68 o
   9  -1  10        0.47       -1.18     32.98 o
 -10   0  10      282.01      253.04     23.46 o
  -9   0  10      315.33      309.18     23.73 o
  -8   0  10      187.88      251.45     45.35 o
  -7   0  10     1820.39     1842.61     37.65 o
  -6   0  10      151.18      149.27     15.06 o
  -5   0  10     3732.68     3970.84     51.40 o
  -4   0  10     4257.29     4062.99     68.90 o
  -3   0  10       20.44       35.34     18.85 o
  -2   0  10    37205.19    37089.91    181.39 o
  -1   0  10    17792.86    18697.88     63.18 o
   0   0  10     7357.80     7629.01     36.25 o
   1   0  10     9859.30     9613.86     36.46 o
   2   0  10       20.79       27.60      7.04 o
   3   0  10     2693.74     2651.31     18.62 o
   4   0  10     2373.57     2297.62     62.72 o
   5   0  10      438.80      439.34     35.92 o
   6   0  10      821.79      812.72     45.94 o
   7   0  10      108.48      113.66     34.16 o
   8   0  10       26.38       38.28     33.57 o
   9   0  10        6.23       23.56     31.80 o
  -9   1  10       25.70       36.37     20.81 o
  -8   1  10       68.11       67.46     21.00 o
  -7   1  10      189.57      190.20     22.38 o
  -6   1  10       29.87       54.18     24.73 o
  -5   1  10      155.50      142.72     19.99 o
  -4   1  10       90.79       83.35     15.20 o
  -3   1  10      117.01      108.36     21.79 o
  -2   1  10      124.39      115.43     21.20 o
  -1   1  10      257.33      291.67     11.50 o
   0   1  10      751.76      876.83     13.32 o
   1   1  10       21.31       27.16      8.45 o
   2   1  10      450.88      460.20     11.82 o
   3   1  10     1823.61     1858.50     15.27 o
   4   1  10     1651.79     1680.26    104.53 o
   5   1  10      228.56      187.87     27.09 o
   6   1  10        0.30      -11.19     29.45 o
   7   1  10       63.27       51.83     27.09 o
   8   1  10       41.19       51.24     34.16 o
   9   1  10        3.43        0.00     30.04 o
  10   1  10        0.01       10.60     37.10 o
  -9   2  10      209.99      247.05     25.46 o
  -8   2  10      138.83      147.53     22.72 o
  -7   2  10      562.87      550.64     37.69 o
  -6   2  10      755.51      849.23     41.81 o
  -5   2  10      295.38      299.50     20.61 o
  -4   2  10     3918.71     4020.27     50.38 o
  -3   2  10     8850.36     8973.45     95.99 o
  -2   2  10     1178.78     1157.83     37.69 o
  -1   2  10    29399.80    31657.07    154.89 o
   0   2  10     1259.92     1302.11     32.98 o
   1   2  10    10229.91    10525.24     58.30 o
   2   2  10    10541.73    10821.24     50.88 o
   3   2  10     2420.99     2703.28     20.28 o
   4   2  10     6698.89     6367.38     23.98 o
   5   2  10     3336.02     3507.05     67.73 o
   6   2  10       11.81      -10.01     24.73 o
   7   2  10      397.31      411.07     37.10 o
   8   2  10      528.51      551.82     41.81 o
   9   2  10       64.95       31.80     29.45 o
  10   2  10      122.87      121.32     37.69 o
  -8   3  10       52.45       40.25     22.97 o
  -7   3  10      251.80      251.47     33.57 o
  -6   3  10      932.69      911.07     44.76 o
  -5   3  10     3005.59     2819.18     65.96 o
  -4   3  10     1683.43     1628.38     50.06 o
  -3   3  10      601.16      627.12     24.23 o
  -2   3  10     2472.84     2337.44     50.06 o
  -1   3  10     1135.97     1160.77     36.51 o
   0   3  10     1809.42     1869.84     39.46 o
   1   3  10     2454.41     2389.04     28.73 o
   2   3  10       88.71       94.06      7.36 o
   3   3  10      560.91      557.06     10.63 o
   4   3  10      175.27      158.63     10.20 o
   5   3  10      122.44      144.04     11.78 o
   6   3  10      586.30      522.38     35.92 o
   7   3  10      191.12      169.02     30.04 o
   8   3  10        3.22        7.66     28.86 o
   9   3  10      158.22      177.86     31.21 o
  10   3  10       10.20       14.13     27.68 o
  -7   4  10       84.17      107.77     31.21 o
  -6   4  10      172.71      138.40     28.27 o
  -5   4  10        1.68        5.30     23.56 o
  -4   4  10      150.38      110.72     29.45 o
  -3   4  10     1942.32     2031.20     54.18 o
  -2   4  10      902.76      891.63     38.87 o
  -1   4  10       94.25       91.28     24.15 o
   0   4  10     3425.00     3551.81     57.13 o
   1   4  10      379.95      343.34     22.38 o
   2   4  10       86.23       78.07     11.40 o
   3   4  10     8248.57     8491.35     42.80 o
   4   4  10     1830.12     1767.67     20.03 o
   5   4  10     4018.33     4114.73     34.17 o
   6   4  10     2328.08     2384.19     20.59 o
   7   4  10       63.07       61.58      6.05 o
   8   4  10      105.81       83.04     31.80 o
   9   4  10      115.81       88.93     27.68 o
  10   4  10        0.19      -11.19     33.57 o
  11   4  10       37.89       49.47     35.34 o
  -7   5  10       46.16       12.37     28.27 o
  -6   5  10      234.52      246.76     34.75 o
  -5   5  10       17.48        2.94     27.09 o
  -4   5  10     1164.33     1259.71     50.65 o
  -3   5  10      498.50      469.37     32.39 o
  -2   5  10      511.09      452.29     30.62 o
  -1   5  10     3228.68     3164.29     61.25 o
   0   5  10     1577.03     1448.76     42.99 o
   1   5  10      947.93      968.41     30.92 o
   2   5  10     1365.57     1290.66     25.19 o
   3   5  10      275.13      238.63     14.56 o
   4   5  10     2182.66     2230.04     26.05 o
   5   5  10     1905.59     1810.67     21.95 o
   6   5  10        8.55       18.32     10.97 o
   7   5  10      786.16      792.76     17.89 o
   8   5  10       74.95       65.05      6.08 o
   9   5  10       65.13       58.30     32.39 o
  10   5  10      155.45      149.00     31.21 o
  11   5  10       56.46       45.94     36.51 o
  -6   6  10       32.93       30.04     30.62 o
  -5   6  10       69.62       27.68     25.32 o
  -4   6  10        0.22       -9.42     25.91 o
  -3   6  10       58.33       73.62     32.39 o
  -2   6  10      424.69      438.16     36.51 o
  -1   6  10       30.92       48.29     27.09 o
   0   6  10       57.20       50.65     21.20 o
   1   6  10      904.36      832.07     24.53 o
   2   6  10       71.64       96.00     15.41 o
   3   6  10      630.00      606.89     21.03 o
   4   6  10      921.26      787.74     20.95 o
   5   6  10        0.20       16.53     10.62 o
   6   6  10      958.21      876.21     18.20 o
   7   6  10      246.27      199.74     11.39 o
   8   6  10       26.69       18.70      8.63 o
   9   6  10      134.38      106.60     28.27 o
  10   6  10       15.70       29.45     28.86 o
  11   6  10       30.18       44.76     28.27 o
  -5   7  10       31.67       57.13     31.21 o
  -4   7  10        0.94        9.42     29.45 o
  -3   7  10      751.98      726.73     42.40 o
  -2   7  10       50.68       50.06     26.50 o
  -1   7  10        3.91       -7.66     24.15 o
   0   7  10     1840.45     1949.93     55.95 o
   1   7  10      619.74      592.46     35.92 o
   2   7  10      363.61      414.01     29.45 o
   3   7  10     2535.93     2612.47     57.13 o
   4   7  10        1.67       13.88     15.09 o
   5   7  10     1461.53     1603.91     29.76 o
   6   7  10      476.71      472.50     16.80 o
   7   7  10       31.29       35.17     10.74 o
   8   7  10      281.71      301.96     13.75 o
   9   7  10       38.14       29.18     12.65 o
  10   7  10       20.70       26.50     32.39 o
  11   7  10       83.16       70.08     32.98 o
  -4   8  10        0.09       -4.12     27.09 o
  -3   8  10        5.40        4.71     31.21 o
  -2   8  10       76.34       81.86     32.39 o
  -1   8  10       29.47       35.92     24.15 o
   0   8  10       34.30       40.05     28.27 o
   1   8  10       33.97       20.02     27.09 o
   2   8  10       27.92       41.81     22.97 o
   3   8  10       29.49       18.26     22.97 o
   4   8  10        0.17       13.55     24.15 o
   5   8  10       21.51        4.71     21.20 o
   6   8  10       16.31        5.89     20.61 o
   7   8  10      190.57      148.44     17.78 o
   8   8  10      111.99       73.38     17.30 o
   9   8  10        0.44        4.00     14.70 o
  10   8  10        0.58       -7.07     24.73 o
  -2   9  10      169.11      160.19     32.98 o
  -1   9  10        1.55      -22.97     31.80 o
   0   9  10      390.60      320.38     40.05 o
   1   9  10      440.16      440.52     40.05 o
   2   9  10      728.70      702.00     42.40 o
   3   9  10      778.05      833.92     40.64 o
   4   9  10      414.97      352.18     30.62 o
   5   9  10       41.04       55.95     24.15 o
   6   9  10      505.92      601.88     36.51 o
   7   9  10      126.65      111.26     17.48 o
   8   9  10      143.17      186.10     26.50 o
   9   9  10       87.79      107.75     18.52 o
  10   9  10       22.83       33.57     32.39 o
  -1  10  10        3.81        6.48     27.68 o
   0  10  10      164.82      257.95     37.69 o
   1  10  10        8.12       20.61     28.27 o
   2  10  10       42.49       81.86     31.21 o
   3  10  10      273.98      372.20     34.75 o
   4  10  10       37.65       27.09     31.21 o
   5  10  10        5.00       27.68     27.09 o
   6  10  10       15.71       31.21     25.91 o
   7  10  10       23.53       20.32     17.07 o
   8  10  10       65.61      102.47     26.50 o
   9  10  10        4.45       43.58     22.38 o
   1  11  10        7.56       -7.66     30.62 o
   2  11  10       47.50       54.77     35.92 o
   3  11  10       50.54       24.73     27.09 o
   4  11  10      119.25       93.05     30.04 o
   5  11  10        0.16       14.72     30.04 o
   6  11  10        6.34        9.42     24.73 o
   7  11  10       22.20       31.47     18.27 o
   8  11  10       47.92       51.24     25.91 o
  -8 -10  11        9.37       13.55     35.92 o
  -7 -10  11       18.08        5.89     37.69 o
  -6 -10  11       12.28        3.53     31.80 o
  -5 -10  11       96.91      124.85     37.10 o
  -4 -10  11        0.02        6.48     24.73 o
  -3 -10  11       67.63       91.28     34.16 o
  -2 -10  11       20.59       11.78     25.32 o
  -1 -10  11        6.15       17.67     31.80 o
  -9  -9  11        1.17       11.78     40.05 o
  -8  -9  11       21.01        2.36     34.75 o
  -7  -9  11       47.73       22.97     37.10 o
  -6  -9  11       37.20       48.88     37.69 o
  -5  -9  11       11.59      -14.13     25.32 o
  -4  -9  11        1.09       -5.30     28.27 o
  -3  -9  11       51.89       86.57     32.98 o
  -2  -9  11      149.94      112.48     29.45 o
  -1  -9  11       60.41       91.28     32.98 o
   0  -9  11        1.62       -8.24     30.62 o
   1  -9  11        0.39        0.00     25.32 o
 -10  -8  11      106.91      151.94     43.58 o
  -9  -8  11      162.36      194.35     38.28 o
  -8  -8  11       35.11       12.37     31.80 o
  -7  -8  11       70.96      113.66     38.28 o
  -6  -8  11      158.99      180.80     31.21 o
  -5  -8  11      190.61      230.27     32.98 o
  -4  -8  11      184.73      187.06     24.44 o
  -3  -8  11       12.71       11.78     30.62 o
  -2  -8  11      236.46      290.34     32.98 o
  -1  -8  11      123.97       95.41     27.68 o
   0  -8  11       79.66       54.77     29.45 o
   1  -8  11        0.29      -16.49     27.68 o
   2  -8  11        2.82        8.49     20.09 o
 -10  -7  11        3.63        8.83     38.28 o
  -9  -7  11        0.83      -21.20     36.51 o
  -8  -7  11       24.68        7.66     35.92 o
  -7  -7  11       66.58       46.53     33.57 o
  -6  -7  11       81.34       46.91     12.66 o
  -5  -7  11      132.22      162.34     11.33 o
  -4  -7  11      417.41      387.14     15.90 o
  -3  -7  11       63.90       49.47     31.80 o
  -2  -7  11      314.13      283.27     35.34 o
  -1  -7  11       74.67       74.79     24.73 o
   0  -7  11        5.78       34.75     23.56 o
   1  -7  11       76.48       68.90     25.32 o
   2  -7  11       44.65       22.17     17.85 o
   3  -7  11        5.31       18.73     17.40 o
   4  -7  11        0.37       11.04     17.75 o
 -10  -6  11        6.17       21.79     31.80 o
  -9  -6  11      400.24      348.05     42.40 o
  -8  -6  11      729.41      742.05     53.59 o
  -7  -6  11       37.01       22.97     28.27 o
  -6  -6  11      373.73      432.58     32.98 o
  -5  -6  11      296.20      281.89     20.02 o
  -4  -6  11      820.40      822.80     17.44 o
  -3  -6  11     1424.72     1379.26     52.41 o
  -2  -6  11      208.12      125.44     25.32 o
  -1  -6  11      728.49      773.85     38.28 o
   0  -6  11      405.77      405.77     32.98 o
   1  -6  11        6.88       28.27     22.38 o
   2  -6  11      117.99      149.06     18.86 o
   3  -6  11       29.90       26.89     17.52 o
   4  -6  11      131.04      168.06     19.98 o
   5  -6  11        9.03       37.10     38.28 o
 -10  -5  11      196.60      152.53     37.69 o
  -9  -5  11       81.91       80.85     13.35 o
  -8  -5  11       45.25       35.70     10.77 o
  -7  -5  11      336.39      326.85     36.51 o
  -6  -5  11      207.66      160.19     35.92 o
  -5  -5  11      393.51      363.96     37.69 o
  -4  -5  11      498.22      459.73     22.67 o
  -3  -5  11      305.87      325.08     10.47 o
  -2  -5  11      164.28      190.00     14.43 o
  -1  -5  11      483.97      442.05     21.08 o
   0  -5  11       15.86       -0.09     15.28 o
   1  -5  11      138.32      113.11     12.87 o
   2  -5  11       25.56       18.26     11.56 o
   3  -5  11        0.01        0.17     11.79 o
   4  -5  11      245.17      250.88     19.98 o
   5  -5  11       49.83       77.77     16.89 o
   6  -5  11        1.56       25.32     37.10 o
 -10  -4  11      272.35      226.15     34.75 o
  -9  -4  11       22.56       22.17     17.08 o
  -8  -4  11      570.11      631.45     30.62 o
  -7  -4  11      250.20      249.53     12.09 o
  -6  -4  11      140.94      153.71     34.75 o
  -5  -4  11     2401.01     2244.64     55.06 o
  -4  -4  11      394.58      320.96     34.75 o
  -3  -4  11     2033.55     2098.93     54.77 o
  -2  -4  11     2801.16     2802.66     27.64 o
  -1  -4  11        0.34        2.60      8.58 o
   0  -4  11      201.15      215.17     12.12 o
   1  -4  11      869.69      816.72     23.73 o
   2  -4  11        2.45       10.35     14.69 o
   3  -4  11      235.35      251.39     18.72 o
   4  -4  11       15.55       26.03     14.80 o
   5  -4  11       56.88       67.79     15.28 o
   6  -4  11       36.54       17.67     34.16 o
   7  -4  11        1.39       15.31     37.69 o
 -10  -3  11       11.36       12.46     16.22 o
  -9  -3  11      562.12      556.15     47.41 o
  -8  -3  11      479.79      484.03     36.81 o
  -7  -3  11      183.86      193.14     13.89 o
  -6  -3  11     2323.91     2452.58     28.87 o
  -5  -3  11     1121.92     1044.93     33.27 o
  -4  -3  11      247.07      219.67     32.39 o
  -3  -3  11     7205.05     8076.52     97.17 o
  -2  -3  11      760.00      729.48     10.15 o
  -1  -3  11     3414.28     3659.94     37.10 o
   0  -3  11     1341.75     1271.47     19.28 o
   1  -3  11      168.01      182.60     11.17 o
   2  -3  11     1408.14     1553.48     52.12 o
   3  -3  11       44.76       43.89     20.32 o
   4  -3  11        2.59        2.36      9.42 o
   5  -3  11        1.36        6.37      9.21 o
   6  -3  11      258.71      289.96     16.37 o
   7  -3  11      311.64      285.63     42.99 o
 -10  -2  11       55.76       57.44     15.17 o
  -9  -2  11      321.06      312.57     21.65 o
  -8  -2  11        2.87       13.17     16.94 o
  -7  -2  11      481.87      418.25     23.56 o
  -6  -2  11      303.29      292.41     25.05 o
  -5  -2  11      964.08      933.85     17.49 o
  -4  -2  11     1137.75      994.29     17.37 o
  -3  -2  11       15.31        7.07     26.50 o
  -2  -2  11     1974.66     1859.83     49.47 o
  -1  -2  11     3185.06     3001.95     25.47 o
   0  -2  11       74.07       87.68      9.17 o
   1  -2  11      181.67      155.12     10.29 o
   2  -2  11     1361.16     1362.00     15.74 o
   3  -2  11      261.29      239.59     11.13 o
   4  -2  11      570.12      527.11     13.12 o
   5  -2  11      150.05      150.24      9.35 o
   6  -2  11       47.58       54.47     19.14 o
   7  -2  11      143.92      206.71     41.81 o
   8  -2  11        1.71       -1.18     37.69 o
 -10  -1  11      249.15      218.44     21.97 o
  -9  -1  11       26.90       35.48     18.11 o
  -8  -1  11     2019.17     2079.71     40.50 o
  -7  -1  11      589.37      585.26     22.61 o
  -6  -1  11      502.36      548.86     17.40 o
  -5  -1  11     9554.94     9798.11     80.14 o
  -4  -1  11     1450.76     1525.90     48.88 o
  -3  -1  11     5344.37     5545.32     81.86 o
  -2  -1  11    15500.41    15470.02    107.11 o
  -1  -1  11      119.08      126.38      5.97 o
   0  -1  11     5742.88     5736.35     28.22 o
   1  -1  11     2404.44     2616.26     25.67 o
   2  -1  11      451.53      448.49     11.90 o
   3  -1  11     3951.15     4072.04     26.77 o
   4  -1  11      396.16      448.50      9.98 o
   5  -1  11      211.63      202.56      8.04 o
   6  -1  11        5.67        2.36     30.62 o
   7  -1  11      251.84      185.51     34.16 o
   8  -1  11       56.88       54.18     37.10 o
   9  -1  11       27.99       45.35     32.98 o
  -9   0  11        1.35      -14.91     17.89 o
  -8   0  11        3.93       13.51     18.26 o
  -7   0  11       17.49       26.19     15.08 o
  -6   0  11       28.70       36.18     14.13 o
  -5   0  11       53.85       62.43     19.56 o
  -4   0  11      200.49      170.79     27.68 o
  -3   0  11        3.97       11.19     17.67 o
  -2   0  11       74.25       85.22     43.58 o
  -1   0  11       83.79       93.00     32.10 o
   0   0  11      154.16      163.85      8.57 o
   1   0  11        9.45       26.85      9.52 o
   2   0  11        0.06       -0.22      6.77 o
   3   0  11      750.02      797.63     10.39 o
   4   0  11      507.04      529.98     19.45 o
   5   0  11      117.09      158.42     29.45 o
   6   0  11       85.75       77.15     29.45 o
   7   0  11      239.11      213.19     37.10 o
   8   0  11        0.67       24.73     28.86 o
   9   0  11        0.00      -30.04     37.10 o
  -9   1  11      266.53      242.03     24.14 o
  -8   1  11      108.53      107.28     22.25 o
  -7   1  11     3716.66     3619.64     53.13 o
  -6   1  11      239.87      270.91     33.57 o
  -5   1  11     1642.98     1736.62     37.83 o
  -4   1  11     3549.60     3654.22     39.85 o
  -3   1  11      316.08      318.61     28.86 o
  -2   1  11     9000.78     9031.75     94.23 o
  -1   1  11     3791.91     3238.87     63.90 o
   0   1  11     4772.40     6170.59     51.26 o
   1   1  11    14630.27    14619.62     53.75 o
   2   1  11    13830.61    14978.29     53.68 o
   3   1  11     1592.18     1459.88     15.12 o
   4   1  11     9182.91     9212.88    128.39 o
   5   1  11      115.86      178.44     29.45 o
   6   1  11     1234.80     1237.92     47.11 o
   7   1  11       86.16       90.11     34.16 o
   8   1  11       53.79       44.17     34.16 o
   9   1  11       10.17        8.24     32.39 o
  10   1  11       28.22       14.72     35.92 o
  -9   2  11       17.37       15.78     20.17 o
  -8   2  11        2.82        2.74     18.73 o
  -7   2  11       11.30        8.24     28.27 o
  -6   2  11      419.87      410.48     37.10 o
  -5   2  11       94.39       76.56     23.56 o
  -4   2  11       90.18      110.21     34.75 o
  -3   2  11      392.79      355.71     29.45 o
  -2   2  11      542.31      551.23     32.39 o
  -1   2  11      153.06      162.54     22.97 o
   0   2  11     1179.93     1120.24     20.78 o
   1   2  11      342.04      341.00     12.10 o
   2   2  11       23.54       40.84      8.14 o
   3   2  11      195.60      156.14     10.29 o
   4   2  11      144.45      138.13      6.67 o
   5   2  11       72.04       48.88     24.73 o
   6   2  11      435.01      439.93     31.80 o
   7   2  11       11.32       27.09     30.04 o
   8   2  11       27.07       18.26     28.27 o
   9   2  11        0.69        2.94     30.04 o
  10   2  11        6.19        5.89     32.39 o
  -8   3  11      355.88      370.74     27.15 o
  -7   3  11      115.45       74.79     28.27 o
  -6   3  11     1420.32     1507.06     55.36 o
  -5   3  11      507.92      555.95     38.28 o
  -4   3  11     1693.89     1737.33     53.59 o
  -3   3  11     3425.86     3478.18    107.18 o
  -2   3  11      725.81      886.33     37.69 o
  -1   3  11     4536.12     4467.00     65.37 o
   0   3  11     2030.41     1824.49     41.22 o
   1   3  11      485.10      697.29     27.09 o
   2   3  11     1039.76     1026.28     25.35 o
   3   3  11     8389.85     8719.38     58.08 o
   4   3  11     4448.74     4619.14     27.99 o
   5   3  11     2602.29     2694.44     18.16 o
   6   3  11      457.63      455.24     34.16 o
   7   3  11      484.22      454.06     37.69 o
   8   3  11      161.07      190.22     34.16 o
   9   3  11       21.50       32.39     24.73 o
  10   3  11        8.91        8.83     28.27 o
  -7   4  11       67.20       47.70     27.09 o
  -6   4  11       97.07       65.37     31.80 o
  -5   4  11      384.20      328.62     35.34 o
  -4   4  11     1025.93      959.95     44.17 o
  -3   4  11      210.47      217.31     31.21 o
  -2   4  11     1250.42     1137.21     40.64 o
  -1   4  11     4408.76     4221.41     68.32 o
   0   4  11       87.44      102.47     22.97 o
   1   4  11     2307.12     2065.22     30.61 o
   2   4  11     1838.82     1873.85     27.27 o
   3   4  11      492.71      486.36     14.41 o
   4   4  11     1701.09     1759.70     22.69 o
   5   4  11       22.05       29.03      8.03 o
   6   4  11      874.40      852.17     15.41 o
   7   4  11      213.57      174.99      5.89 o
   8   4  11        4.35       -6.48     27.68 o
   9   4  11       84.82       83.63     32.98 o
  10   4  11       10.22        6.48     27.68 o
  11   4  11        1.15        7.66     28.27 o
  -6   5  11       17.96       -2.94     26.50 o
  -5   5  11      184.66      183.74     33.57 o
  -4   5  11      182.51      220.85     31.80 o
  -3   5  11     2762.74     2695.51     65.96 o
  -2   5  11     2725.78     2823.31     64.78 o
  -1   5  11      185.09      193.17     27.09 o
   0   5  11      539.88      563.60     30.62 o
   1   5  11     1108.74     1092.91     66.55 o
   2   5  11      326.72      303.11     18.26 o
   3   5  11     3454.23     3461.36     36.85 o
   4   5  11      565.69      588.62     20.34 o
   5   5  11      585.36      641.46     14.91 o
   6   5  11      748.22      801.53     15.36 o
   7   5  11      109.81      102.27      8.93 o
   8   5  11       67.61       75.70      4.51 o
   9   5  11      228.34      253.24     34.16 o
  10   5  11        0.18       15.90     34.75 o
  11   5  11      102.04       87.75     31.21 o
  -6   6  11      123.69      130.15     31.80 o
  -5   6  11        1.58        2.94     30.04 o
  -4   6  11      176.66      200.82     34.75 o
  -3   6  11      798.12      781.50     42.40 o
  -2   6  11        0.11       14.72     23.56 o
  -1   6  11     1678.58     1678.44     53.00 o
   0   6  11      715.17      645.46     35.92 o
   1   6  11      694.97      731.58     23.69 o
   2   6  11     1042.15     1044.75     51.83 o
   3   6  11      226.49      202.55     15.61 o
   4   6  11      609.89      651.99     25.32 o
   5   6  11     2544.68     2578.41     28.96 o
   6   6  11       44.55       35.41     10.54 o
   7   6  11      263.60      298.16     12.31 o
   8   6  11      378.32      404.12     13.55 o
   9   6  11       62.61       94.23     33.57 o
  10   6  11      136.25      196.70     38.28 o
  11   6  11        2.28       41.81     36.51 o
  -5   7  11        0.13      -11.19     29.45 o
  -4   7  11       43.95       17.67     28.86 o
  -3   7  11       10.60       11.78     30.62 o
  -2   7  11       60.76       60.66     30.62 o
  -1   7  11        1.21       11.19     28.27 o
   0   7  11       69.19       47.11     28.27 o
   1   7  11       19.40        2.94     20.02 o
   2   7  11      408.36      301.53     29.45 o
   3   7  11       79.95       68.32     26.50 o
   4   7  11      296.51      249.97     28.86 o
   5   7  11       90.22       72.44     14.33 o
   6   7  11       94.20       80.55     12.08 o
   7   7  11       10.08       -0.93     10.01 o
   8   7  11      264.93      236.80     17.80 o
   9   7  11        1.08       14.72     27.68 o
  10   7  11        9.81      -13.55     30.62 o
  11   7  11        7.80       20.61     28.86 o
  -3   8  11       84.02       88.93     27.09 o
  -2   8  11      332.29      333.92     34.75 o
  -1   8  11        4.19      -16.49     31.80 o
   0   8  11      613.43      586.57     41.81 o
   1   8  11      429.29      445.82     38.87 o
   2   8  11      211.97      253.24     32.39 o
   3   8  11      224.23      263.84     29.45 o
   4   8  11        1.74        1.18     21.20 o
   5   8  11      201.59      266.78     27.68 o
   6   8  11      337.50      389.28     29.45 o
   7   8  11        3.28       12.09     11.33 o
   8   8  11      154.74      196.70     19.35 o
   9   8  11      205.06      179.96     17.64 o
  10   8  11       15.67        8.83     26.50 o
  -2   9  11       13.40       -7.66     30.04 o
  -1   9  11       24.81       25.91     28.27 o
   0   9  11        4.43      -10.60     28.27 o
   1   9  11       13.86       22.97     28.27 o
   2   9  11       26.51       80.68     29.45 o
   3   9  11       66.25       46.53     30.04 o
   4   9  11       39.30       35.34     28.86 o
   5   9  11       46.09       30.62     27.09 o
   6   9  11        6.18       -2.36     25.32 o
   7   9  11       44.64       65.96     23.56 o
   8   9  11       43.54       73.62     22.97 o
   9   9  11      224.07      220.83     31.51 o
  10   9  11        3.32       14.13     34.16 o
  -1  10  11       56.36       81.27     36.51 o
   0  10  11        5.11        1.18     32.98 o
   1  10  11      285.66      252.65     35.92 o
   2  10  11      223.34      170.79     32.98 o
   3  10  11       22.63       38.87     32.98 o
   4  10  11       80.74       58.89     25.32 o
   5  10  11       79.73       68.90     28.86 o
   6  10  11       19.87       33.57     27.68 o
   7  10  11       51.26       41.22     27.09 o
   8  10  11        8.43        5.30     22.38 o
   9  10  11        9.29        8.24     22.38 o
   2  11  11        5.95       13.55     32.39 o
   3  11  11        0.32       12.37     32.98 o
   4  11  11       60.23       20.61     31.21 o
   5  11  11      162.48       80.09     31.21 o
   6  11  11       52.49       83.04     30.62 o
   7  11  11       26.06       29.56     18.73 o
   8  11  11       29.65       61.84     26.50 o
  -7 -10  12       31.72       67.14     32.39 o
  -6 -10  12       11.37       -7.07     36.51 o
  -5 -10  12        1.94       18.26     33.57 o
  -4 -10  12       72.85       74.20     28.27 o
  -3 -10  12       28.85       29.45     29.45 o
  -2 -10  12      121.19       95.99     32.39 o
  -9  -9  12        1.32        7.07     35.34 o
  -8  -9  12       50.60       40.05     38.28 o
  -7  -9  12      167.28      127.80     37.10 o
  -6  -9  12       51.96       27.68     35.34 o
  -5  -9  12      105.48      104.24     29.45 o
  -4  -9  12       67.78       42.40     26.50 o
  -3  -9  12        3.18       23.56     32.98 o
  -2  -9  12       96.18      121.91     34.75 o
  -1  -9  12       41.12       12.37     26.50 o
   0  -9  12        8.53        5.89     27.09 o
   1  -9  12        8.64        4.71     28.86 o
  -9  -8  12       11.74       40.64     39.46 o
  -8  -8  12        0.51        6.48     37.10 o
  -7  -8  12       56.38       31.21     30.62 o
  -6  -8  12        2.42        1.18     29.45 o
  -5  -8  12       23.69       31.80     28.27 o
  -4  -8  12       74.90       47.70     32.39 o
  -3  -8  12       25.67       22.38     30.04 o
  -2  -8  12        0.13       -9.42     30.04 o
  -1  -8  12       33.51       25.91     28.86 o
   0  -8  12      171.59      110.13     27.68 o
   1  -8  12        1.92       15.31     26.50 o
   2  -8  12        3.78       -0.75     18.68 o
 -10  -7  12       41.88       52.41     40.05 o
  -9  -7  12      306.02      336.87     42.40 o
  -8  -7  12      105.95      117.20     38.28 o
  -7  -7  12      252.20      293.28     40.05 o
  -6  -7  12      201.85      234.98     38.87 o
  -5  -7  12      283.99      292.58     25.91 o
  -4  -7  12      515.61      565.40     18.15 o
  -3  -7  12      234.19      206.12     31.21 o
  -2  -7  12      218.47      249.70     29.45 o
  -1  -7  12      402.02      396.35     37.10 o
   0  -7  12       89.50       41.81     23.56 o
   1  -7  12        7.50       33.03     22.38 o
   2  -7  12        4.32        2.49     18.78 o
   3  -7  12       23.10       33.54     18.67 o
   4  -7  12        6.99        7.89     16.66 o
 -10  -6  12        2.61       -5.30     32.39 o
  -9  -6  12      104.22       69.49     37.10 o
  -8  -6  12       45.28       54.77     38.87 o
  -7  -6  12      151.62      139.58     41.81 o
  -6  -6  12        0.01       34.16     33.57 o
  -5  -6  12       11.83       11.78     25.91 o
  -4  -6  12       56.30       49.35      7.39 o
  -3  -6  12       21.47       21.79     24.73 o
  -2  -6  12        8.54       18.26     29.45 o
  -1  -6  12      180.09      157.24     28.27 o
   0  -6  12      356.60      356.30     33.57 o
   1  -6  12       72.53       65.03     17.43 o
   2  -6  12       24.92       40.69     18.67 o
   3  -6  12        0.48        6.22     17.39 o
   4  -6  12       15.93       21.79     16.94 o
   5  -6  12        6.85       14.72     38.87 o
 -10  -5  12       52.15       48.29     31.21 o
  -9  -5  12      208.96      240.28     43.58 o
  -8  -5  12     1657.15     1673.61     43.29 o
  -7  -5  12        0.07       -7.07     34.75 o
  -6  -5  12      868.48      780.33     47.11 o
  -5  -5  12      253.65      302.12     37.10 o
  -4  -5  12      337.32      379.86     37.69 o
  -3  -5  12     1332.14     1265.88     14.78 o
  -2  -5  12      529.50      477.38     13.40 o
  -1  -5  12      435.62      470.47     18.76 o
   0  -5  12      863.10      885.12     20.68 o
   1  -5  12       32.84       11.35     12.28 o
   2  -5  12       46.56       68.77     18.99 o
   3  -5  12       59.89       52.21     12.02 o
   4  -5  12        1.93       11.05     16.43 o
   5  -5  12       52.79       74.78     16.69 o
   6  -5  12      113.40       80.09     40.05 o
 -10  -4  12      135.49      133.10     31.80 o
  -9  -4  12      366.17      331.31     37.99 o
  -8  -4  12      182.85      176.39     13.89 o
  -7  -4  12      610.14      643.82     14.49 o
  -6  -4  12      801.71      812.13     47.11 o
  -5  -4  12       50.39       55.36     32.98 o
  -4  -4  12      475.23      446.99     37.10 o
  -3  -4  12     2005.09     2044.16     57.71 o
  -2  -4  12      908.32      981.82     15.93 o
  -1  -4  12     1122.55     1226.86     22.44 o
   0  -4  12       29.26       58.04      9.33 o
   1  -4  12      183.44      144.28     12.39 o
   2  -4  12      109.30      101.25     12.26 o
   3  -4  12       10.16       12.06     10.90 o
   4  -4  12        9.20       18.14     11.01 o
   5  -4  12        7.18        5.63     14.43 o
   6  -4  12       16.39       17.08     31.21 o
   7  -4  12       18.98      -12.96     37.69 o
 -10  -3  12      328.61      254.42     37.10 o
  -9  -3  12       79.76       68.71     15.57 o
  -8  -3  12      685.25      654.77     23.48 o
  -7  -3  12      372.15      328.13     16.20 o
  -6  -3  12       11.04       10.77     13.25 o
  -5  -3  12      989.68      993.39     30.54 o
  -4  -3  12      728.67      676.09     42.99 o
  -3  -3  12      745.54      696.11     38.87 o
  -2  -3  12     4756.12     4381.34    137.51 o
  -1  -3  12      429.83      417.14     16.48 o
   0  -3  12      226.38      230.92     11.46 o
   1  -3  12     1206.34     1094.91     19.26 o
   2  -3  12      339.82      377.66     28.27 o
   3  -3  12      268.43      306.08     37.10 o
   4  -3  12      259.53      249.59     16.85 o
   5  -3  12      167.26      193.36     11.77 o
   6  -3  12      294.57      269.14     41.22 o
   7  -3  12        6.08       15.31     36.51 o
 -10  -2  12       11.87        0.78     14.24 o
  -9  -2  12      778.21      828.74     29.01 o
  -8  -2  12     2653.10     2726.92     44.07 o
  -7  -2  12       83.57       88.44     14.13 o
  -6  -2  12     1577.98     1610.01     27.58 o
  -5  -2  12     3870.83     4193.59     31.58 o
  -4  -2  12      734.39      844.52     45.35 o
  -3  -2  12     1625.91     1546.52     49.47 o
  -2  -2  12     2659.30     2862.76     61.84 o
  -1  -2  12      770.21      696.20     14.54 o
   0  -2  12     2718.19     2662.26     28.38 o
   1  -2  12     1652.89     1703.09     21.56 o
   2  -2  12     1394.89     1435.88     33.07 o
   3  -2  12     1846.17     1926.18     22.43 o
   4  -2  12      266.92      283.05     11.37 o
   5  -2  12      627.34      703.16     13.93 o
   6  -2  12        8.78       11.35      8.03 o
   7  -2  12        7.45       37.69     26.50 o
   8  -2  12       59.86       51.24     35.92 o
 -10  -1  12       11.19        9.34     18.37 o
  -9  -1  12      147.93      124.26     16.03 o
  -8  -1  12       71.50       68.19     20.02 o
  -7  -1  12      196.06      219.33     19.73 o
  -6  -1  12      452.88      410.56     21.20 o
  -5  -1  12       73.25       82.20     12.41 o
  -4  -1  12     1193.12     1138.98     45.35 o
  -3  -1  12      566.35      522.04     20.02 o
  -2  -1  12        4.58        9.55      5.22 o
  -1  -1  12      139.05      137.85      9.59 o
   0  -1  12        0.13        5.70      6.74 o
   1  -1  12      329.89      312.68     10.21 o
   2  -1  12      247.69      230.54     10.83 o
   3  -1  12      643.98      715.81     11.43 o
   4  -1  12       11.44        6.03      6.34 o
   5  -1  12       17.94       14.76      4.39 o
   6  -1  12        0.67        2.36     33.57 o
   7  -1  12        0.50        7.66     35.34 o
   8  -1  12        5.03       27.09     33.57 o
   9  -1  12       12.13        8.24     40.05 o
  -9   0  12       31.50        9.36     18.39 o
  -8   0  12      988.61      969.28     78.62 o
  -7   0  12     2262.67     2404.03     58.73 o
  -6   0  12      101.95      108.95     28.86 o
  -5   0  12     4964.70     5134.31     62.05 o
  -4   0  12     4975.74     5149.56     83.04 o
  -3   0  12      201.26      196.11     26.50 o
  -2   0  12     7413.50     7246.67    154.00 o
  -1   0  12     5926.25     6880.07     43.24 o
   0   0  12     1751.03     1537.56     16.27 o
   1   0  12     3862.73     3903.12     27.79 o
   2   0  12      694.68      771.38     14.84 o
   3   0  12     3430.10     3371.98     41.18 o
   4   0  12     2259.86     2233.99     38.34 o
   5   0  12        6.49       -1.18     23.56 o
   6   0  12     1178.91     1140.16     53.00 o
   7   0  12       47.34       23.56     32.39 o
   8   0  12      210.22      209.07     40.05 o
   9   0  12       13.90       58.89     39.46 o
  -9   1  12        0.14        7.78     19.20 o
  -8   1  12       12.63       21.96     19.52 o
  -7   1  12       56.49       58.06     19.70 o
  -6   1  12     1257.22     1294.46     52.41 o
  -5   1  12       20.80       25.91     28.86 o
  -4   1  12      181.04      205.22     17.80 o
  -3   1  12      377.63      362.19     27.09 o
  -2   1  12      141.84      158.42     24.73 o
  -1   1  12      246.55      309.16     14.13 o
   0   1  12       94.21      139.89     13.28 o
   1   1  12      177.37      192.65      9.58 o
   2   1  12      927.56      893.83     16.44 o
   3   1  12     1726.93     1703.92     15.07 o
   4   1  12       31.87       31.18      3.06 o
   5   1  12       10.89       12.09     15.51 o
   6   1  12        3.90       37.10     30.04 o
   7   1  12        7.48       14.72     28.86 o
   8   1  12        0.09        8.24     28.86 o
   9   1  12        4.54       -5.30     35.34 o
  10   1  12        3.90        6.48     37.69 o
  -8   2  12        4.40       30.13     19.70 o
  -7   2  12     1385.34     1487.04     57.13 o
  -6   2  12     2109.89     2027.67     61.84 o
  -5   2  12       36.51       26.50     25.32 o
  -4   2  12     5369.71     5692.76     86.57 o
  -3   2  12     3663.02     4025.30     70.08 o
  -2   2  12    11241.17    11897.46    110.72 o
  -1   2  12    13676.73    14055.04    105.42 o
   0   2  12      105.80      144.42     21.50 o
   1   2  12    11553.34    11511.66     44.12 o
   2   2  12      748.19      659.53     13.93 o
   3   2  12     6242.03     6723.20     35.20 o
   4   2  12     1005.54      889.87     14.16 o
   5   2  12      802.07      722.56     30.33 o
   6   2  12      496.11      483.51     37.10 o
   7   2  12      800.47      834.51     46.53 o
   8   2  12       25.34       28.86     24.15 o
   9   2  12       51.94       50.65     30.04 o
  10   2  12       17.92       -0.59     34.16 o
  -8   3  12       56.66       33.09     20.46 o
  -7   3  12      170.50      140.75     30.04 o
  -6   3  12        2.09        5.30     28.86 o
  -5   3  12       82.81       60.07     26.50 o
  -4   3  12     1317.84     1314.48     49.47 o
  -3   3  12      327.64      345.65     25.62 o
  -2   3  12      447.10      344.52     30.62 o
  -1   3  12      146.37      158.42     25.91 o
   0   3  12     1480.54     1446.99     38.87 o
   1   3  12     2804.08     2866.24     82.45 o
   2   3  12       19.61       50.19      9.31 o
   3   3  12     1674.35     1621.79     20.57 o
   4   3  12      143.46      143.21      9.16 o
   5   3  12      244.12      233.13     10.29 o
   6   3  12      344.69      332.15     31.80 o
   7   3  12      114.12      101.88     31.21 o
   8   3  12       23.57       14.13     31.21 o
   9   3  12       56.82       38.28     27.68 o
  10   3  12       64.40       72.44     33.57 o
  -7   4  12       68.32       35.92     29.45 o
  -6   4  12      238.27      224.38     36.51 o
  -5   4  12      471.63      412.84     38.28 o
  -4   4  12       18.76        4.12     22.97 o
  -3   4  12     1797.52     1924.02     53.59 o
  -2   4  12     1062.99     1022.96     42.40 o
  -1   4  12     6684.52     6792.07     86.57 o
   0   4  12     5759.26     5878.02     51.74 o
   1   4  12      403.95      436.65     14.83 o
   2   4  12     1262.48     1326.22     25.25 o
   3   4  12     5125.41     5360.38     33.58 o
   4   4  12      125.22      116.29      8.24 o
   5   4  12     2099.80     2194.64     20.23 o
   6   4  12      668.62      663.51     17.80 o
   7   4  12      327.09      273.27     13.25 o
   8   4  12       16.52       30.04     22.97 o
   9   4  12        9.59        0.59     32.98 o
  10   4  12       61.71       34.16     31.80 o
  -6   5  12      441.25      451.71     38.28 o
  -5   5  12       77.89       64.78     28.86 o
  -4   5  12      363.71      371.61     34.16 o
  -3   5  12      369.97      348.64     33.57 o
  -2   5  12     2361.43     2338.62     58.30 o
  -1   5  12     1960.40     1938.74     53.59 o
   0   5  12      298.24      272.28     14.76 o
   1   5  12      921.13      930.22     24.36 o
   2   5  12     1369.52     1294.83     26.65 o
   3   5  12      206.80      226.15     14.74 o
   4   5  12     1452.99     1454.30     21.58 o
   5   5  12      131.69      115.39     10.90 o
   6   5  12      648.76      689.61     20.68 o
   7   5  12      940.78      893.24     12.42 o
   8   5  12      135.23      112.69      9.42 o
   9   5  12      165.42      182.57     37.10 o
  10   5  12      115.71       58.30     35.34 o
  -5   6  12        7.61       24.73     30.62 o
  -4   6  12      103.69       99.53     30.04 o
  -3   6  12       90.39       77.15     32.39 o
  -2   6  12      792.15      776.20     43.58 o
  -1   6  12        8.04       25.32     24.73 o
   0   6  12      242.51      247.35     31.21 o
   1   6  12      440.12      366.31     27.68 o
   2   6  12       37.94       38.54     15.81 o
   3   6  12       75.20       45.59     13.25 o
   4   6  12     1457.88     1351.40     26.61 o
   5   6  12       27.46       11.60     12.24 o
   6   6  12       12.88       15.50      9.84 o
   7   6  12      327.35      287.62     12.18 o
   8   6  12        9.01       14.90     20.02 o
   9   6  12      148.89      156.07     31.80 o
  10   6  12        0.37       17.67     25.32 o
  -4   7  12        8.81       -5.89     25.32 o
  -3   7  12      133.43      171.38     35.34 o
  -2   7  12      272.90      272.08     36.51 o
  -1   7  12       88.97      114.25     27.68 o
   0   7  12     1808.91     1847.46     56.54 o
   1   7  12       42.09       38.87     27.68 o
   2   7  12      443.35      433.45     34.16 o
   3   7  12     1567.65     1535.33     46.53 o
   4   7  12      146.68      177.12     27.68 o
   5   7  12     1562.71     1686.54     90.11 o
   6   7  12       23.45       17.89     11.27 o
   7   7  12       16.32       29.33     10.33 o
   8   7  12      475.95      472.78     21.21 o
   9   7  12        5.08      -28.27     31.80 o
  10   7  12       90.35      103.06     30.04 o
  -3   8  12        9.92       -4.12     31.80 o
  -2   8  12        2.97        6.48     30.62 o
  -1   8  12      418.31      311.54     34.75 o
   0   8  12      302.63      278.56     35.92 o
   1   8  12       61.78       18.85     26.50 o
   2   8  12      148.65      104.83     27.68 o
   3   8  12      331.04      313.31     34.75 o
   4   8  12      119.38      176.68     27.09 o
   5   8  12       53.73       31.21     22.97 o
   6   8  12       41.83       56.54     22.97 o
   7   8  12       24.81       13.13     11.81 o
   8   8  12       76.74       63.55     21.20 o
   9   8  12       15.19       13.55     24.15 o
  10   8  12        0.17        9.42     30.62 o
  -2   9  12      113.92      123.09     35.34 o
  -1   9  12       14.41       43.58     28.86 o
   0   9  12       16.29       26.50     27.68 o
   1   9  12      174.59      218.49     36.51 o
   2   9  12       42.01       35.92     28.86 o
   3   9  12       34.32       57.13     25.91 o
   4   9  12      868.74      825.08     40.64 o
   5   9  12      284.13      355.71     31.21 o
   6   9  12      601.29      614.84     36.51 o
   7   9  12       24.43        5.30     21.79 o
   8   9  12       56.55       93.64     22.97 o
   9   9  12      329.62      382.15     40.05 o
  10   9  12        1.51       37.10     34.16 o
   0  10  12        3.72        1.18     30.04 o
   1  10  12       80.83       92.46     36.51 o
   2  10  12       76.49      204.36     37.10 o
   3  10  12        3.15        0.00     27.68 o
   4  10  12        8.46       -1.18     28.86 o
   5  10  12       80.42      110.72     27.68 o
   6  10  12        3.82        1.77     23.56 o
   7  10  12        3.16       33.57     25.91 o
   8  10  12       35.39       30.04     24.15 o
   9  10  12       13.65       12.96     21.79 o
   2  11  12       36.69       35.34     27.68 o
   3  11  12       26.42       40.05     32.98 o
   4  11  12       63.18      110.72     32.98 o
   5  11  12        2.76        2.36     24.73 o
   6  11  12       69.74       41.81     29.45 o
   7  11  12       39.99       19.43     24.73 o
   8  11  12       14.85       -1.77     24.15 o
  -7 -10  13       10.65       28.86     37.69 o
  -6 -10  13        1.48      -13.55     38.28 o
  -5 -10  13        8.34       17.67     35.92 o
  -4 -10  13        2.58       33.57     28.27 o
  -3 -10  13        6.80       11.19     27.68 o
  -2 -10  13       20.34       41.22     34.16 o
  -8  -9  13        1.61       -8.83     33.57 o
  -7  -9  13       68.50      107.77     34.16 o
  -6  -9  13       11.01        7.07     34.75 o
  -5  -9  13       35.19       17.08     27.68 o
  -4  -9  13       16.61       25.91     28.86 o
  -3  -9  13       76.14       54.18     34.16 o
  -2  -9  13       59.17       64.78     32.39 o
  -1  -9  13       17.64        0.59     29.45 o
   0  -9  13       26.05       40.64     30.62 o
  -9  -8  13       61.70       52.41     38.28 o
  -8  -8  13       63.64       55.36     34.75 o
  -7  -8  13      378.34      366.31     44.76 o
  -6  -8  13        0.40      -15.31     33.57 o
  -5  -8  13       36.39       67.73     31.21 o
  -4  -8  13      143.72      149.00     32.98 o
  -3  -8  13       14.33      -10.01     27.09 o
  -2  -8  13        4.97       24.73     30.62 o
  -1  -8  13       26.12       83.04     28.27 o
   0  -8  13        6.95       13.55     28.86 o
   1  -8  13        8.62       18.18     19.36 o
   2  -8  13        0.09        6.74     18.54 o
 -10  -7  13       20.97       23.56     39.46 o
  -9  -7  13       15.20       17.08     33.57 o
  -8  -7  13        3.98       24.15     34.75 o
  -7  -7  13       13.73       15.90     37.69 o
  -6  -7  13       11.09       16.49     30.04 o
  -5  -7  13      145.15      149.65     15.02 o
  -4  -7  13       23.57       21.02      9.07 o
  -3  -7  13       63.18       74.20     32.39 o
  -2  -7  13       62.97       73.62     32.39 o
  -1  -7  13        0.67       15.31     30.04 o
   0  -7  13      127.71       87.20     19.45 o
   1  -7  13        7.04       10.37     19.33 o
   2  -7  13        6.56       19.49     18.68 o
   3  -7  13       17.96       29.70     18.85 o
 -10  -6  13       32.64       35.92     38.87 o
  -9  -6  13      673.28      657.83     53.00 o
  -8  -6  13      272.05      237.93     38.28 o
  -7  -6  13      363.59      353.35     41.22 o
  -6  -6  13      631.14      766.78     50.65 o
  -5  -6  13        1.60      -14.72     26.50 o
  -4  -6  13      500.19      462.84     20.70 o
  -3  -6  13      796.93      742.79     26.21 o
  -2  -6  13       27.65       29.72     14.05 o
  -1  -6  13      754.61      797.96     25.57 o
   0  -6  13       86.90       71.80     18.78 o
   1  -6  13        2.88       12.34     17.69 o
   2  -6  13       34.37       20.00     17.85 o
   3  -6  13       10.53       13.77     17.93 o
   4  -6  13       18.69       29.68     17.10 o
 -10  -5  13      272.98      267.96     41.22 o
  -9  -5  13      184.50      123.67     38.28 o
  -8  -5  13      271.54      247.94     42.99 o
  -7  -5  13      209.96      169.02     39.46 o
  -6  -5  13       15.13       27.09     34.16 o
  -5  -5  13      218.76      217.31     33.57 o
  -4  -5  13       27.24       15.90     28.86 o
  -3  -5  13       42.65       42.52      4.47 o
  -2  -5  13      152.86      161.36     14.64 o
  -1  -5  13       69.54       68.17     12.25 o
   0  -5  13        6.77       23.15     13.11 o
   1  -5  13      229.86      223.90     14.99 o
   2  -5  13       19.57       14.30     11.88 o
   3  -5  13       28.64       32.36     12.08 o
   4  -5  13      278.77      269.83     22.08 o
   5  -5  13        0.00       11.78     35.34 o
 -10  -4  13       72.65       49.47     32.98 o
  -9  -4  13       99.02      120.73     37.10 o
  -8  -4  13     1336.35     1366.47     23.97 o
  -7  -4  13      339.16      337.06      8.63 o
  -6  -4  13      348.02      356.89     38.87 o
  -5  -4  13     1202.14     1273.26     54.77 o
  -4  -4  13       14.63       18.26     30.04 o
  -3  -4  13     2189.09     2217.90     40.75 o
  -2  -4  13     1204.01     1178.67     17.27 o
  -1  -4  13      203.68      263.18     11.57 o
   0  -4  13     1181.13     1187.28     26.78 o
   1  -4  13        0.42       -5.23     10.97 o
   2  -4  13       18.27        5.03     11.13 o
   3  -4  13       16.40       17.30     10.84 o
   4  -4  13       13.71       26.83     10.84 o
   5  -4  13       11.20       24.76     14.94 o
   6  -4  13       48.69       53.59     37.10 o
 -10  -3  13        8.42        5.30     30.04 o
  -9  -3  13      796.32      846.94     26.66 o
  -8  -3  13     1110.10     1094.34     26.93 o
  -7  -3  13      747.54      811.90     19.52 o
  -6  -3  13      865.02      964.30     34.16 o
  -5  -3  13      111.28      118.96     35.34 o
  -4  -3  13      836.33      812.72     42.99 o
  -3  -3  13     1341.16     1169.02     48.29 o
  -2  -3  13      118.31      131.17     15.31 o
  -1  -3  13     4616.03     4766.22     33.43 o
   0  -3  13      833.94      787.50     17.28 o
   1  -3  13       88.81      115.67     11.48 o
   2  -3  13      233.69      208.99     17.78 o
   3  -3  13        1.71       28.37     15.34 o
   4  -3  13      266.92      281.20     18.63 o
   5  -3  13      568.58      555.77     22.18 o
   6  -3  13      431.63      464.66     42.40 o
   7  -3  13      109.27      133.10     35.34 o
 -10  -2  13      111.14       90.67     20.77 o
  -9  -2  13       84.20       61.81     16.94 o
  -8  -2  13       84.89       84.06     17.09 o
  -7  -2  13      600.41      537.93     21.25 o
  -6  -2  13        0.37        7.41     10.04 o
  -5  -2  13     1238.08     1207.26     18.09 o
  -4  -2  13     1317.39     1313.30     53.59 o
  -3  -2  13       48.22       44.17     30.62 o
  -2  -2  13     2702.93     2634.85     62.43 o
  -1  -2  13     1359.46     1365.24     41.22 o
   0  -2  13       21.30       20.00      9.59 o
   1  -2  13      273.16      236.40     13.24 o
   2  -2  13       56.54       59.63      8.15 o
   3  -2  13       51.01       55.80      9.55 o
   4  -2  13      191.35      191.54     12.53 o
   5  -2  13        3.55       12.74      7.40 o
   6  -2  13       55.80       37.10     32.98 o
   7  -2  13      129.57      131.92     38.87 o
   8  -2  13       10.38       11.78     35.92 o
 -10  -1  13      144.03      113.07     31.80 o
  -9  -1  13      110.46      122.85     16.83 o
  -8  -1  13     1992.77     2070.19     66.25 o
  -7  -1  13     1318.32     1246.24     46.53 o
  -6  -1  13      703.20      792.60     23.18 o
  -5  -1  13     6468.03     6503.39     76.27 o
  -4  -1  13       10.03       28.27     23.56 o
  -3  -1  13     3648.16     3415.52     25.24 o
  -2  -1  13     9235.84    10037.45     43.77 o
  -1  -1  13     9418.70    10224.83     49.12 o
   0  -1  13     3896.38     3774.49     29.01 o
   1  -1  13       63.18       59.13      8.11 o
   2  -1  13        6.06       23.45      9.00 o
   3  -1  13      803.56      778.01     15.64 o
   4  -1  13      223.99      220.10      9.05 o
   5  -1  13      130.26      137.58      8.27 o
   6  -1  13      783.06      838.04     48.88 o
   7  -1  13       97.27       88.34     30.04 o
   8  -1  13       83.17      124.26     36.51 o
  -9   0  13        7.19        4.87     17.82 o
  -8   0  13        3.90       10.53     18.28 o
  -7   0  13      152.65      164.96     17.69 o
  -6   0  13      306.43      317.43     33.57 o
  -5   0  13       24.16       35.92     29.45 o
  -4   0  13        4.09        7.66     26.50 o
  -3   0  13       26.04       45.94     25.91 o
  -2   0  13        2.63       10.83      9.72 o
  -1   0  13      151.82      144.31     11.01 o
   0   0  13      237.67      269.89      9.56 o
   1   0  13        0.06       14.73      8.41 o
   2   0  13      361.30      376.34     13.05 o
   3   0  13       93.51      103.83     10.71 o
   4   0  13        6.71       14.65      4.11 o
   5   0  13       91.59       85.39     24.73 o
   6   0  13        3.57      -12.37     30.62 o
   7   0  13       35.51        8.24     31.21 o
   8   0  13        0.01        0.59     31.21 o
   9   0  13        3.59      -32.39     33.57 o
  -9   1  13       46.86       50.09     19.70 o
  -8   1  13      374.93      413.14     25.73 o
  -7   1  13     2988.34     3175.48     80.09 o
  -6   1  13       43.67       44.17     27.68 o
  -5   1  13     1181.92     1276.36     34.77 o
  -4   1  13     5068.23     5217.11     49.96 o
  -3   1  13      240.91      244.99     29.45 o
  -2   1  13    10055.78    10357.63     71.85 o
  -1   1  13     6771.97     7359.42     49.35 o
   0   1  13    15462.35    16264.19     66.20 o
   1   1  13    12297.40    12144.24     68.71 o
   2   1  13      169.51      167.93     10.46 o
   3   1  13     1347.03     1122.13     13.56 o
   4   1  13     1241.11     1183.45     12.42 o
   5   1  13        0.21       -4.12     21.79 o
   6   1  13      747.41      740.28     40.05 o
   7   1  13      102.32       78.33     32.39 o
   8   1  13       33.82       24.73     27.68 o
   9   1  13      226.86      246.17     41.22 o
  -8   2  13       97.56       89.32     20.53 o
  -7   2  13       20.77       21.20     27.68 o
  -6   2  13       79.42       67.14     27.68 o
  -5   2  13     3318.12     3218.48     74.20 o
  -4   2  13     1005.71     1060.65     44.76 o
  -3   2  13     1654.96     1705.53     51.83 o
  -2   2  13      171.04      160.19     23.56 o
  -1   2  13      281.48      314.28     32.98 o
   0   2  13     1026.43     1004.15     26.80 o
   1   2  13       23.15       45.13     18.41 o
   2   2  13        3.13       17.50      8.84 o
   3   2  13     1644.29     1564.88     19.23 o
   4   2  13       27.49       34.96      6.68 o
   5   2  13       77.89       63.42      6.30 o
   6   2  13       19.08       16.49     27.68 o
   7   2  13      356.97      316.84     32.98 o
   8   2  13       23.80       24.15     28.27 o
   9   2  13       23.31       17.67     25.32 o
  10   2  13       53.48       59.48     37.69 o
  -8   3  13       45.10       52.41     27.09 o
  -7   3  13      268.87      255.00     33.57 o
  -6   3  13     1493.64     1662.54     60.66 o
  -5   3  13       10.66       12.96     27.68 o
  -4   3  13        4.00        1.77     28.86 o
  -3   3  13     2101.78     2162.53     55.36 o
  -2   3  13        0.55        0.59     24.73 o
  -1   3  13    10121.49    10733.75    105.42 o
   0   3  13     4879.72     5177.83     69.49 o
   1   3  13     2864.45     2952.47     36.02 o
   2   3  13     2277.34     2356.80     25.64 o
   3   3  13     1850.10     1925.13     26.98 o
   4   3  13     1492.08     1486.25     22.12 o
   5   3  13      658.28      685.91     11.19 o
   6   3  13       60.43       34.75     22.38 o
   7   3  13      951.90      941.69     49.47 o
   8   3  13      130.95      146.05     32.98 o
   9   3  13       62.66       69.49     29.45 o
  10   3  13       29.29       20.02     34.75 o
  -7   4  13      105.24       45.94     30.04 o
  -6   4  13       49.77       47.70     31.21 o
  -5   4  13      440.72      426.38     39.46 o
  -4   4  13      547.05      578.32     38.87 o
  -3   4  13      617.27      611.30     37.69 o
  -2   4  13     1982.03     1894.57     54.77 o
  -1   4  13     2444.90     2254.40     54.18 o
   0   4  13      655.59      597.78     28.27 o
   1   4  13     4420.05     4246.33     39.88 o
   2   4  13      275.78      294.41     13.48 o
   3   4  13     2010.02     1948.26     20.71 o
   4   4  13      815.55      786.82     19.15 o
   5   4  13      100.94      109.59      9.70 o
   6   4  13      652.50      606.56     22.67 o
   7   4  13       81.50       86.57     28.86 o
   8   4  13       17.39       -9.42     27.68 o
   9   4  13       84.46       73.62     34.16 o
  10   4  13       30.08       42.40     35.34 o
  -6   5  13      244.49      225.56     34.75 o
  -5   5  13      226.57      239.69     31.21 o
  -4   5  13       23.16       31.80     30.04 o
  -3   5  13       90.28      109.54     25.91 o
  -2   5  13      985.58      984.09     44.17 o
  -1   5  13      555.82      598.35     37.10 o
   0   5  13     2028.57     2105.62     29.63 o
   1   5  13      432.18      407.57     19.97 o
   2   5  13     1449.38     1505.94     36.22 o
   3   5  13      159.69      135.44     13.95 o
   4   5  13      234.85      229.92     12.66 o
   5   5  13        0.96        4.90      9.63 o
   6   5  13       92.03       90.14      8.28 o
   7   5  13        1.48       -3.13      8.05 o
   8   5  13      255.93      229.54     22.08 o
   9   5  13      249.84      231.45     37.10 o
  10   5  13       38.63       27.09     28.86 o
  -5   6  13       18.65       29.45     28.27 o
  -4   6  13      384.40      464.66     36.51 o
  -3   6  13      233.97      233.21     35.34 o
  -2   6  13      284.74      323.32     34.75 o
  -1   6  13     1958.55     1903.99     56.54 o
   0   6  13      176.66      166.08     27.68 o
   1   6  13      313.56      400.47     32.98 o
   2   6  13     3963.97     3924.60     94.23 o
   3   6  13      317.39      254.10     17.89 o
   4   6  13     1556.26     1642.92     29.57 o
   5   6  13     1941.74     1992.29     39.83 o
   6   6  13      431.76      437.21     15.02 o
   7   6  13     1094.79     1153.38     44.17 o
   8   6  13       52.70       59.09     12.07 o
   9   6  13       36.68       93.64     35.92 o
  10   6  13       78.21       35.34     34.16 o
  -4   7  13        8.64        8.24     30.62 o
  -3   7  13        7.71       -1.18     27.68 o
  -2   7  13       11.51       14.72     24.73 o
  -1   7  13      286.29      255.00     37.10 o
   0   7  13        5.27        5.30     27.09 o
   1   7  13      815.50      696.11     38.87 o
   2   7  13      157.39      127.80     25.32 o
   3   7  13        3.82        1.18     21.20 o
   4   7  13        5.49       13.01     13.44 o
   5   7  13       80.36      101.81     14.74 o
   6   7  13        0.25       -3.91     10.82 o
   7   7  13        1.07        3.34     10.16 o
   8   7  13      119.69      116.88     15.90 o
   9   7  13        0.12       -7.07     29.45 o
  10   7  13       14.36       53.00     34.75 o
  -3   8  13      285.64      309.19     41.22 o
  -2   8  13       94.98      138.40     35.34 o
  -1   8  13      931.86      885.15     47.70 o
   0   8  13      222.01      221.44     31.80 o
   1   8  13       15.96       11.19     28.86 o
   2   8  13      162.11      220.26     32.39 o
   3   8  13     1726.74     1746.16     53.00 o
   4   8  13      202.90      308.60     31.80 o
   5   8  13     1069.55     1186.68     43.58 o
   6   8  13      302.77      261.48     26.50 o
   7   8  13      216.70      300.48     20.92 o
   8   8  13      455.27      515.55     23.99 o
   9   8  13        1.56       -1.18     27.68 o
  10   8  13       27.85       34.16     34.16 o
  -2   9  13        6.98       37.10     32.98 o
  -1   9  13       65.23       58.89     32.39 o
   0   9  13       43.58       17.08     32.39 o
   1   9  13      217.93      219.08     34.16 o
   2   9  13       73.75       32.39     31.21 o
   3   9  13        7.36       18.26     28.86 o
   4   9  13      524.85      593.64     39.46 o
   5   9  13      142.66       70.08     28.27 o
   6   9  13        8.26       14.13     24.73 o
   7   9  13       55.87       70.08     22.97 o
   8   9  13       16.76        9.42     20.61 o
   9   9  13       33.72       87.16     34.16 o
   0  10  13        0.07       -2.94     26.50 o
   1  10  13      146.14      132.51     35.34 o
   2  10  13        3.20        0.59     29.45 o
   3  10  13      129.91      124.85     28.86 o
   4  10  13      238.91      212.60     34.16 o
   5  10  13      183.16      219.08     34.16 o
   6  10  13       93.22      126.62     28.86 o
   7  10  13       61.57       45.94     25.91 o
   8  10  13       29.94       54.18     22.97 o
   2  11  13       58.59       79.50     31.21 o
   3  11  13        0.83       31.80     29.45 o
   4  11  13       21.65       15.90     27.68 o
   5  11  13      103.88      163.72     32.39 o
   6  11  13        0.93      -21.20     27.68 o
   7  11  13        3.10       14.13     26.50 o
  -6 -10  14       37.93        5.89     36.51 o
  -5 -10  14       13.68       20.61     37.69 o
  -4 -10  14        1.29       12.96     28.27 o
  -3 -10  14       24.34       -3.53     27.68 o
  -8  -9  14       46.35       87.16     42.99 o
  -7  -9  14       91.25       74.79     41.81 o
  -6  -9  14        6.06       21.20     29.45 o
  -5  -9  14      119.18      140.16     34.75 o
  -4  -9  14        5.69       -1.77     31.21 o
  -3  -9  14        1.93        9.42     30.04 o
  -2  -9  14       21.93       43.58     25.91 o
  -1  -9  14        1.17        4.45     19.52 o
   0  -9  14        0.03       -1.98     19.94 o
  -9  -8  14        0.01        1.77     36.51 o
  -8  -8  14        7.92      -10.01     38.87 o
  -7  -8  14        1.38       22.38     39.46 o
  -6  -8  14        0.29      -16.49     37.69 o
  -5  -8  14      168.54      137.81     33.57 o
  -4  -8  14       28.52       13.55     25.91 o
  -3  -8  14        3.53       -7.07     32.98 o
  -2  -8  14        9.64       -6.48     28.27 o
  -1  -8  14      138.59      117.95     20.15 o
   0  -8  14       51.74       39.10     19.03 o
   1  -8  14        0.76       -5.50     19.98 o
   2  -8  14        2.56       10.78     20.66 o
  -9  -7  14       60.52       48.88     38.87 o
  -8  -7  14        1.55       16.49     38.28 o
  -7  -7  14      481.75      558.30     47.11 o
  -6  -7  14      545.02      482.92     43.58 o
  -5  -7  14       43.11       78.33     31.21 o
  -4  -7  14      573.76      589.03     26.80 o
  -3  -7  14       25.67       24.25     13.44 o
  -2  -7  14       89.71      111.26     16.10 o
  -1  -7  14       48.94       34.15     16.26 o
   0  -7  14       25.54       46.81     18.67 o
   1  -7  14       39.55       69.76     20.35 o
   2  -7  14        2.75       -4.60     19.45 o
   3  -7  14        3.28       15.04     19.72 o
 -10  -6  14       41.46       23.56     39.46 o
  -9  -6  14        0.97       26.50     38.28 o
  -8  -6  14       23.18       14.13     37.10 o
  -7  -6  14       83.11       71.85     41.22 o
  -6  -6  14       84.31       17.67     34.75 o
  -5  -6  14       22.21       -2.94     25.91 o
  -4  -6  14      295.13      222.02     35.92 o
  -3  -6  14        8.91        9.97      9.52 o
  -2  -6  14       73.94       46.83     14.24 o
  -1  -6  14       15.48       13.39     17.10 o
   0  -6  14      334.54      304.71     22.35 o
   1  -6  14       17.44       12.66     18.31 o
   2  -6  14        0.15       -3.01     17.61 o
   3  -6  14        0.63        9.52     17.95 o
   4  -6  14        0.60       15.79     16.83 o
 -10  -5  14        4.30       27.09     34.75 o
  -9  -5  14      359.94      373.97     41.81 o
  -8  -5  14      767.55      694.34     52.41 o
  -7  -5  14       72.81       84.81     33.57 o
  -6  -5  14     1444.79     1398.70     62.43 o
  -5  -5  14      137.25       98.94     30.62 o
  -4  -5  14      263.58      227.91     34.16 o
  -3  -5  14      634.06      564.24      7.28 o
  -2  -5  14       61.66       41.82     11.78 o
  -1  -5  14      627.02      665.26     22.74 o
   0  -5  14      226.97      223.19     19.94 o
   1  -5  14      164.76      136.44     14.73 o
   2  -5  14      165.51      166.86     14.68 o
   3  -5  14       12.28       -0.60     16.10 o
   4  -5  14        1.01       -7.53     16.29 o
   5  -5  14        0.04       32.39     35.34 o
 -10  -4  14       29.34       30.04     32.98 o
  -9  -4  14      125.12      202.00     39.46 o
  -8  -4  14       98.50       77.15     36.51 o
  -7  -4  14      827.47      862.78     53.00 o
  -6  -4  14      461.72      442.28     45.35 o
  -5  -4  14      158.17      164.90     31.21 o
  -4  -4  14      613.98      671.37     44.76 o
  -3  -4  14        2.39        0.59     31.80 o
  -2  -4  14     1916.57     2122.99     28.71 o
  -1  -4  14      394.09      387.86     16.60 o
   0  -4  14      216.64      238.05     12.29 o
   1  -4  14      209.91      230.02     16.18 o
   2  -4  14        0.17        5.82     11.13 o
   3  -4  14      123.92      106.64     12.92 o
   4  -4  14       49.08       35.74     15.36 o
   5  -4  14        9.77        7.46     15.28 o
   6  -4  14        5.08       31.21     38.87 o
 -10  -3  14      150.61      112.48     35.92 o
  -9  -3  14        7.10        8.24     31.80 o
  -8  -3  14      790.85      767.92     22.12 o
  -7  -3  14      637.81      599.77     16.03 o
  -6  -3  14      108.46       88.34     37.69 o
  -5  -3  14      502.23      465.25     37.69 o
  -4  -3  14      100.20      107.18     35.34 o
  -3  -3  14     1586.18     1521.78     54.18 o
  -2  -3  14     1644.06     1463.74     24.37 o
  -1  -3  14       10.92       22.48      9.44 o
   0  -3  14     1039.70     1026.18     29.64 o
   1  -3  14      399.28      364.01     14.58 o
   2  -3  14        5.55       11.12     14.84 o
   3  -3  14      961.45      961.13     40.34 o
   4  -3  14       44.65       26.94     15.15 o
   5  -3  14       81.38      102.90     16.28 o
   6  -3  14       72.81       97.76     34.16 o
   7  -3  14        0.00        3.53     38.28 o
 -10  -2  14       57.83       85.43     22.97 o
  -9  -2  14      617.72      637.76     25.58 o
  -8  -2  14     1105.60     1064.44     30.92 o
  -7  -2  14      366.94      393.48     19.47 o
  -6  -2  14      860.61      957.17     20.43 o
  -5  -2  14      142.74      194.56     29.15 o
  -4  -2  14     2875.19     2909.88     72.44 o
  -3  -2  14     1927.99     1955.82     58.89 o
  -2  -2  14      248.76      295.64     34.75 o
  -1  -2  14     4515.63     4806.56     82.45 o
   0  -2  14     2331.37     2462.69     26.24 o
   1  -2  14       15.87       18.91      9.98 o
   2  -2  14      346.54      333.45     11.07 o
   3  -2  14      143.57      128.76     10.62 o
   4  -2  14      758.08      879.79     24.19 o
   5  -2  14      229.65      240.36     10.41 o
   6  -2  14       60.11       35.92     28.86 o
   7  -2  14        3.74        2.94     32.98 o
   8  -2  14       81.90       70.08     38.87 o
  -9  -1  14      171.74      151.35     16.36 o
  -8  -1  14        0.07        7.41     16.58 o
  -7  -1  14        0.53        9.59     14.92 o
  -6  -1  14      374.55      338.20     17.80 o
  -5  -1  14        2.31       18.59     10.60 o
  -4  -1  14     1617.22     1669.60     56.54 o
  -3  -1  14      183.79      176.35     10.60 o
  -2  -1  14      208.27      213.21     23.56 o
  -1  -1  14      161.13      186.26     21.69 o
   0  -1  14      178.40      170.10      9.61 o
   1  -1  14      791.67      730.87     14.12 o
   2  -1  14      609.76      576.45     15.07 o
   3  -1  14       26.40       27.66      7.21 o
   4  -1  14      144.16      152.56      8.93 o
   5  -1  14        4.63       11.00      4.54 o
   6  -1  14       18.86       30.04     26.50 o
   7  -1  14      104.76       44.17     37.10 o
   8  -1  14        4.64        2.94     37.10 o
  -9   0  14        2.80       22.66     18.67 o
  -8   0  14     1108.04     1128.30     33.68 o
  -7   0  14     1632.85     1665.49     31.47 o
  -6   0  14     1086.78     1166.07     48.88 o
  -5   0  14     2616.61     2713.77     69.49 o
  -4   0  14      459.96      457.67     24.71 o
  -3   0  14     2747.95     2718.95     53.89 o
  -2   0  14     4724.76     4738.51     73.62 o
  -1   0  14      636.16      700.09     16.82 o
   0   0  14     5755.84     5761.95     47.43 o
   1   0  14     5836.94     6377.79     35.53 o
   2   0  14     2289.77     2282.42     24.97 o
   3   0  14     5002.76     5123.88     42.38 o
   4   0  14       73.39       68.53      4.90 o
   5   0  14      279.56      262.07     32.39 o
   6   0  14      343.84      359.24     35.92 o
   7   0  14       28.58       18.85     32.39 o
   8   0  14       34.58       31.80     32.98 o
   9   0  14      167.80      169.02     35.92 o
  -9   1  14        9.84       17.38     19.33 o
  -8   1  14       73.22       79.20     20.23 o
  -7   1  14       75.34       41.22     30.04 o
  -6   1  14       75.39       70.67     33.57 o
  -5   1  14     1566.43     1578.06     38.80 o
  -4   1  14      149.61      155.71     19.56 o
  -3   1  14      260.70      266.78     32.39 o
  -2   1  14       11.39       18.55     15.90 o
  -1   1  14       26.51       56.40     16.49 o
   0   1  14       16.03       13.37     10.32 o
   1   1  14      162.25      213.43     17.26 o
   2   1  14       93.03       81.96      9.82 o
   3   1  14      293.32      290.18      8.96 o
   4   1  14        2.91       12.32      5.55 o
   5   1  14        4.96       30.04     25.91 o
   6   1  14       32.90       23.56     30.62 o
   7   1  14       41.59       36.51     32.98 o
   8   1  14        4.94       -3.53     33.57 o
   9   1  14       68.97       66.55     32.39 o
  -8   2  14        1.41       24.95     19.95 o
  -7   2  14     1693.52     1855.70     64.78 o
  -6   2  14      931.19     1016.48     52.41 o
  -5   2  14      803.63      908.71     47.70 o
  -4   2  14     3668.81     3762.64     78.33 o
  -3   2  14       10.67       80.68     27.68 o
  -2   2  14     2014.37     1961.12     53.59 o
  -1   2  14     3499.18     3515.29     63.01 o
   0   2  14      119.93       88.93     21.79 o
   1   2  14     8641.88     8523.22     50.87 o
   2   2  14     2393.44     2508.74     32.78 o
   3   2  14       15.33       30.72      8.07 o
   4   2  14     2050.85     2113.74     18.89 o
   5   2  14        5.51        0.00      6.64 o
   6   2  14      590.34      564.19     36.51 o
   7   2  14     1181.00     1244.40     55.36 o
   8   2  14       17.13       19.43     31.21 o
   9   2  14      151.42      157.24     32.98 o
  10   2  14       99.27      114.25     40.05 o
  -7   3  14        0.16       -0.59     28.86 o
  -6   3  14       35.51       53.59     32.98 o
  -5   3  14      631.09      685.51     44.76 o
  -4   3  14       23.74       10.01     31.21 o
  -3   3  14       23.85       11.78     25.91 o
  -2   3  14      972.48      911.07     42.40 o
  -1   3  14      638.57      705.53     37.10 o
   0   3  14     4866.65     4630.30     49.13 o
   1   3  14      532.90      578.20     23.26 o
   2   3  14       12.11       10.14      8.50 o
   3   3  14      862.34      797.39     20.49 o
   4   3  14      429.76      429.28     11.75 o
   5   3  14       25.13       23.74      5.96 o
   6   3  14       86.88       69.57     10.01 o
   7   3  14       11.92       15.90     32.98 o
   8   3  14       69.70      107.77     32.98 o
   9   3  14       37.01       58.30     28.27 o
  10   3  14        0.01      -17.08     34.75 o
  -7   4  14       30.68       51.83     30.62 o
  -6   4  14      784.08      891.63     51.24 o
  -5   4  14       59.81       80.68     33.57 o
  -4   4  14       54.23       80.09     27.09 o
  -3   4  14      862.43      858.65     42.99 o
  -2   4  14       32.04       37.10     28.27 o
  -1   4  14     5127.33     5312.69     81.86 o
   0   4  14     2615.32     2679.40     31.57 o
   1   4  14       86.89       92.97     12.13 o
   2   4  14     3242.89     3367.72     39.20 o
   3   4  14       81.15       89.07      9.58 o
   4   4  14      744.21      750.52     15.04 o
   5   4  14      793.12      812.45     15.76 o
   6   4  14      762.67      700.74     14.59 o
   7   4  14       50.35       42.40     27.09 o
   8   4  14       14.67       22.38     29.45 o
   9   4  14      103.47      112.48     32.98 o
  10   4  14       81.79       58.30     37.10 o
  -6   5  14       55.06       54.77     30.04 o
  -5   5  14      210.12      167.84     30.04 o
  -4   5  14      853.34      766.19     46.53 o
  -3   5  14       33.51       48.29     27.68 o
  -2   5  14     1238.42     1172.55     48.88 o
  -1   5  14      347.19      345.70     30.04 o
   0   5  14      365.23      394.83     20.66 o
   1   5  14     2631.98     2556.85     27.45 o
   2   5  14       34.36       34.16     10.28 o
   3   5  14      555.71      576.04     14.32 o
   4   5  14     1184.73     1166.34     18.11 o
   5   5  14      177.98      170.38     10.22 o
   6   5  14     1116.43     1149.90     18.73 o
   7   5  14      272.65      278.80     10.68 o
   8   5  14        5.32       42.40     26.50 o
   9   5  14      121.98      130.74     30.04 o
  10   5  14        4.42       -3.53     34.75 o
  -5   6  14      190.09      157.83     32.39 o
  -4   6  14       66.11       72.44     28.86 o
  -3   6  14        0.26      -20.02     28.86 o
  -2   6  14       24.70       26.50     22.97 o
  -1   6  14       25.03       65.96     29.45 o
   0   6  14      239.28      204.95     28.86 o
   1   6  14     1149.44     1053.00     40.05 o
   2   6  14      762.47      744.40     37.69 o
   3   6  14     2534.64     2350.87     36.44 o
   4   6  14      745.61      706.29     22.48 o
   5   6  14     1668.37     1669.30     25.44 o
   6   6  14       14.39       19.26     10.55 o
   7   6  14      454.97      448.97     20.08 o
   8   6  14        1.68       14.53     10.58 o
   9   6  14       53.90       54.77     27.68 o
  10   6  14       40.23       50.65     31.21 o
  -4   7  14       49.34       41.81     32.98 o
  -3   7  14      241.75      268.55     32.39 o
  -2   7  14      155.71      115.43     30.04 o
  -1   7  14     2162.23     2258.53     67.73 o
   0   7  14      875.46      895.17     47.11 o
   1   7  14      744.31      764.42     42.40 o
   2   7  14     2512.95     2727.90     63.01 o
   3   7  14      605.72      637.22     36.51 o
   4   7  14        1.87        5.89     20.61 o
   5   7  14      229.62      236.83     19.14 o
   6   7  14        0.80        7.80     11.30 o
   7   7  14      243.66      253.89     13.45 o
   8   7  14      213.66      208.15     19.14 o
   9   7  14       13.49        2.36     27.68 o
  10   7  14      115.09      136.63     35.34 o
  -3   8  14       36.12       23.56     32.39 o
  -2   8  14        1.49       -7.07     29.45 o
  -1   8  14        6.31       21.20     31.80 o
   0   8  14        6.39       19.43     31.21 o
   1   8  14       86.48      134.86     32.39 o
   2   8  14      209.69      141.93     26.50 o
   3   8  14      385.41      419.31     37.10 o
   4   8  14      132.42       87.75     24.15 o
   5   8  14       21.97       27.68     23.56 o
   6   8  14        1.17       -0.59     19.43 o
   7   8  14       26.40       24.76     15.60 o
   8   8  14        1.32       13.05     15.90 o
   9   8  14        2.14        0.59     32.98 o
  10   8  14       75.87       64.19     32.98 o
  -2   9  14      133.04      121.32     34.75 o
  -1   9  14       23.49       18.85     32.98 o
   0   9  14      249.02      264.43     39.46 o
   1   9  14      296.71      233.80     32.39 o
   2   9  14      282.22      270.91     34.16 o
   3   9  14      478.85      465.84     37.10 o
   4   9  14       64.42       37.10     23.56 o
   5   9  14       30.13       55.95     24.73 o
   6   9  14      555.22      551.23     35.34 o
   7   9  14        3.23        5.89     21.20 o
   8   9  14       59.79       68.32     21.79 o
   9   9  14       66.30       62.43     34.75 o
   0  10  14        1.01        4.12     28.86 o
   1  10  14       30.66       -7.07     27.68 o
   2  10  14       74.29      164.90     30.04 o
   3  10  14       67.40       68.32     31.80 o
   4  10  14       95.57       90.11     26.50 o
   5  10  14       23.34        3.53     28.27 o
   6  10  14       63.74       62.43     28.27 o
   7  10  14        1.52       21.79     24.73 o
   8  10  14       11.54       -1.18     22.38 o
   3  11  14        9.41       28.86     27.09 o
   4  11  14      190.82      176.68     31.80 o
   5  11  14        1.94       15.31     31.21 o
   6  11  14        4.41       11.19     25.91 o
   7  11  14       79.18       71.85     29.45 o
  -7  -9  15        0.37       -4.71     37.69 o
  -6  -9  15        0.01        4.12     33.57 o
  -5  -9  15       16.43       13.55     32.39 o
  -4  -9  15        7.17        8.24     32.39 o
  -3  -9  15        0.03        3.53     26.50 o
  -2  -9  15        4.71        2.36     32.39 o
  -1  -9  15        0.73       21.79     26.50 o
  -9  -8  15       37.51       35.34     44.17 o
  -8  -8  15       82.67      116.02     38.28 o
  -7  -8  15      170.05      101.30     34.75 o
  -6  -8  15        5.57      -18.26     37.10 o
  -5  -8  15       34.67       32.39     28.27 o
  -4  -8  15        5.56        8.83     28.86 o
  -3  -8  15        5.77       -6.48     34.75 o
  -2  -8  15       26.83       38.24     16.96 o
  -1  -8  15        2.41        9.28     17.26 o
   0  -8  15       30.47       38.76     19.52 o
   1  -8  15       24.44       10.65     20.59 o
  -9  -7  15       39.06       42.99     43.58 o
  -8  -7  15       18.68       12.37     31.80 o
  -7  -7  15       33.76       71.85     41.81 o
  -6  -7  15       17.85        2.94     36.51 o
  -5  -7  15       55.59       51.83     28.27 o
  -4  -7  15       57.27       57.12     11.19 o
  -3  -7  15      132.53      113.61     14.32 o
  -2  -7  15        0.04       19.54     15.51 o
  -1  -7  15        1.46        6.52     17.10 o
   0  -7  15       45.20       71.78     18.92 o
   1  -7  15        0.00      -11.09     19.03 o
   2  -7  15       10.31        3.78     18.92 o
   3  -7  15        7.99        6.50     18.82 o
  -9  -6  15      312.43      333.92     47.70 o
  -8  -6  15        0.12        6.48     39.46 o
  -7  -6  15      689.65      693.16     49.47 o
  -6  -6  15      681.33      754.41     54.18 o
  -5  -6  15        7.60       20.61     32.39 o
  -4  -6  15       61.40       81.27     35.34 o
  -3  -6  15       57.00       54.30      6.36 o
  -2  -6  15        4.66       23.77     13.75 o
  -1  -6  15      228.78      225.94     18.80 o
   0  -6  15       21.47       21.42     17.82 o
   1  -6  15      356.13      396.42     67.14 o
   2  -6  15      114.82      113.31     20.36 o
   3  -6  15        0.38        4.49     17.55 o
   4  -6  15       11.31        2.36     28.27 o
 -10  -5  15       11.95      -15.90     31.21 o
  -9  -5  15       26.35       -8.24     35.34 o
  -8  -5  15        2.68       14.72     33.57 o
  -7  -5  15       43.75       47.11     40.05 o
  -6  -5  15       39.64       29.45     37.10 o
  -5  -5  15      336.51      280.92     42.99 o
  -4  -5  15        0.93       -5.30     31.21 o
  -3  -5  15        7.60       -5.89     34.16 o
  -2  -5  15      787.22      765.04     50.35 o
  -1  -5  15        5.84        1.90     14.77 o
   0  -5  15       27.19       50.28     17.68 o
   1  -5  15      255.29      253.89     20.95 o
   2  -5  15       50.61       35.30     17.61 o
   3  -5  15       51.49       37.59     21.50 o
   4  -5  15        1.94        1.53     16.56 o
   5  -5  15      111.48       78.33     37.69 o
 -10  -4  15       30.87       50.65     31.21 o
  -9  -4  15      263.48      263.25     37.69 o
  -8  -4  15      784.04      703.18     48.88 o
  -7  -4  15       39.79       92.46     40.64 o
  -6  -4  15     1164.82     1119.55     58.30 o
  -5  -4  15      591.46      499.41     46.53 o
  -4  -4  15       35.86       38.28     34.75 o
  -3  -4  15      699.88      702.00     42.40 o
  -2  -4  15       75.19       69.13      8.01 o
  -1  -4  15      810.96      825.33     27.56 o
   0  -4  15      947.56      939.56     18.03 o
   1  -4  15        0.16        8.62     11.74 o
   2  -4  15      395.90      435.25     16.81 o
   3  -4  15       16.15       20.61     11.44 o
   4  -4  15        3.51       16.17     16.41 o
   5  -4  15       73.43       77.15     34.75 o
   6  -4  15       11.64        8.24     35.92 o
 -10  -3  15      285.15      295.05     42.40 o
  -9  -3  15      312.43      333.33     42.40 o
  -8  -3  15       68.81      100.71     37.10 o
  -7  -3  15     1139.95     1117.69     48.59 o
  -6  -3  15       66.18       32.98     37.10 o
  -5  -3  15        1.12       12.37     33.57 o
  -4  -3  15     1591.54     1565.36     59.48 o
  -3  -3  15       22.17       31.21     33.57 o
  -2  -3  15       49.01       53.33      4.02 o
  -1  -3  15     4505.47     4806.38     39.74 o
   0  -3  15       74.76       78.37     12.35 o
   1  -3  15     1127.52     1197.41     18.60 o
   2  -3  15      119.03      117.93     17.25 o
   3  -3  15        7.73        7.35     15.56 o
   4  -3  15      107.90      103.52     17.00 o
   5  -3  15       20.84       30.96     14.70 o
   6  -3  15        7.23        8.24     34.75 o
   7  -3  15       23.81        8.24     34.16 o
  -9  -2  15       11.38       12.37     32.39 o
  -8  -2  15      221.24      217.53     17.16 o
  -7  -2  15     2112.95     2006.03     77.44 o
  -6  -2  15      109.37      114.72     10.02 o
  -5  -2  15      879.52      796.82     47.11 o
  -4  -2  15      605.63      545.93     40.05 o
  -3  -2  15      344.12      321.55     39.46 o
  -2  -2  15     1316.56     1180.81     31.34 o
  -1  -2  15      130.13      163.73     11.18 o
   0  -2  15      540.24      542.11     15.81 o
   1  -2  15      142.63      125.25     11.85 o
   2  -2  15        4.74        1.93     10.21 o
   3  -2  15       74.84       81.67     10.52 o
   4  -2  15       95.38       99.50     10.54 o
   5  -2  15        2.30        2.31      7.68 o
   6  -2  15        2.30       -2.94     30.62 o
   7  -2  15        5.66      -22.38     32.98 o
  -9  -1  15      389.38      452.18     28.52 o
  -8  -1  15      859.88      888.75     43.87 o
  -7  -1  15       36.52       26.75     14.85 o
  -6  -1  15     1716.66     1764.82     57.71 o
  -5  -1  15     1486.01     1477.12     25.12 o
  -4  -1  15     1332.82     1316.08     22.67 o
  -3  -1  15     8061.55     8069.02     88.34 o
  -2  -1  15     1840.27     1939.08     54.48 o
  -1  -1  15     2864.44     2940.91     25.64 o
   0  -1  15     8199.47     8579.17     39.93 o
   1  -1  15      128.65      160.97     10.07 o
   2  -1  15      399.77      369.66     13.86 o
   3  -1  15     1250.77     1258.66     24.57 o
   4  -1  15      251.86      277.36     10.54 o
   5  -1  15      574.09      578.86     10.54 o
   6  -1  15      305.96      283.86     37.10 o
   7  -1  15       91.23       98.94     34.75 o
   8  -1  15        0.09        2.94     30.62 o
  -9   0  15       10.85        7.07     17.32 o
  -8   0  15       21.66       21.87     17.20 o
  -7   0  15        4.84        4.43     14.01 o
  -6   0  15      456.94      451.71     39.46 o
  -5   0  15     1052.20     1160.18     52.41 o
  -4   0  15      171.65      154.89     29.45 o
  -3   0  15      122.06       97.53     10.90 o
  -2   0  15       41.04       51.44     15.90 o
  -1   0  15       94.88      117.14     11.16 o
   0   0  15        0.04       79.13     11.99 o
   1   0  15        2.40       35.33      8.90 o
   2   0  15      462.70      500.68     14.67 o
   3   0  15        1.85       10.76      8.37 o
   4   0  15        4.39        2.90      4.58 o
   5   0  15       16.51       30.04     27.68 o
   6   0  15      130.11      107.18     34.16 o
   7   0  15        3.20      -26.50     32.39 o
   8   0  15        0.61       -1.77     34.75 o
   9   0  15        4.51       37.69     37.10 o
  -8   1  15      916.51      835.14     31.25 o
  -7   1  15      691.21      723.20     50.06 o
  -6   1  15      256.71      221.44     38.87 o
  -5   1  15     1649.17     1751.37     42.03 o
  -4   1  15      899.94     1003.15     39.46 o
  -3   1  15     1749.40     1646.63     55.36 o
  -2   1  15     5723.45     5612.33    111.90 o
  -1   1  15      969.45     1179.06     51.24 o
   0   1  15     8043.84     8054.64     48.68 o
   1   1  15     9032.23     9582.70     62.61 o
   2   1  15       25.80        9.77      9.81 o
   3   1  15     1747.89     1631.29     18.38 o
   4   1  15     1518.51     1614.95     24.65 o
   5   1  15      154.93      135.78     22.97 o
   6   1  15      865.04      876.91     44.17 o
   7   1  15       11.47        4.71     25.91 o
   8   1  15        4.09        1.18     30.62 o
   9   1  15      103.08       69.49     28.27 o
  -8   2  15       41.88       49.88     20.62 o
  -7   2  15        3.62       45.35     34.16 o
  -6   2  15      211.67      193.17     34.75 o
  -5   2  15      449.78      387.51     40.64 o
  -4   2  15      378.75      415.78     34.16 o
  -3   2  15     1425.21     1334.50     50.06 o
  -2   2  15      189.76      183.74     25.91 o
  -1   2  15        9.84       10.01     25.32 o
   0   2  15      148.62      149.19     18.26 o
   1   2  15       22.70       58.51     17.95 o
   2   2  15        5.94        6.33      9.44 o
   3   2  15      244.04      233.39     10.53 o
   4   2  15      194.00      193.29      9.25 o
   5   2  15      187.73      149.30     20.91 o
   6   2  15        0.53        7.07     31.21 o
   7   2  15       20.30       40.05     34.16 o
   8   2  15        2.90       -4.12     32.98 o
   9   2  15       16.22       27.68     31.80 o
  -7   3  15      431.47      483.51     44.76 o
  -6   3  15      486.58      608.36     42.99 o
  -5   3  15      468.90      487.04     41.81 o
  -4   3  15     1629.16     1701.40     57.71 o
  -3   3  15      731.39      759.71     42.40 o
  -2   3  15     1358.42     1404.00     49.47 o
  -1   3  15     5057.31     5324.50     97.76 o
   0   3  15      184.01      173.94     18.31 o
   1   3  15     4105.71     4044.19     45.15 o
   2   3  15     3537.73     3649.92     29.21 o
   3   3  15       55.29       48.23      9.06 o
   4   3  15     4138.96     4339.70     41.42 o
   5   3  15      294.98      308.60      9.53 o
   6   3  15      850.36      831.96     14.47 o
   7   3  15      495.67      428.15     42.99 o
   8   3  15       46.42       57.13     29.45 o
   9   3  15       13.07        9.42     27.68 o
  10   3  15        2.98      -24.15     38.28 o
  -7   4  15       79.03       53.59     30.62 o
  -6   4  15       16.92       38.28     34.16 o
  -5   4  15      495.73      482.92     42.40 o
  -4   4  15      350.14      384.57     35.34 o
  -3   4  15      199.29      181.39     27.68 o
  -2   4  15      984.62      895.17     44.76 o
  -1   4  15      423.21      402.27     32.69 o
   0   4  15     1279.33     1181.14     28.93 o
   1   4  15      991.89     1005.07     26.61 o
   2   4  15        1.73        6.24     10.04 o
   3   4  15     1225.42     1219.10     18.81 o
   4   4  15       85.05       89.74     10.54 o
   5   4  15       75.69       83.00     10.14 o
   6   4  15       20.56       23.73      6.57 o
   7   4  15        9.25        8.92      2.67 o
   8   4  15      167.27      170.20     35.34 o
   9   4  15       65.35       69.49     31.21 o
  10   4  15        0.09       -1.18     34.16 o
  -6   5  15      178.22      173.14     34.16 o
  -5   5  15      307.45      312.13     35.92 o
  -4   5  15       42.84       46.53     31.80 o
  -3   5  15      752.94      749.11     42.40 o
  -2   5  15       31.56       57.13     30.04 o
  -1   5  15     1790.18     1882.20     54.18 o
   0   5  15      198.48      207.30     28.27 o
   1   5  15       65.88       61.00     15.71 o
   2   5  15      711.54      717.96     24.14 o
   3   5  15     1001.38      979.88     30.24 o
   4   5  15     1106.89     1042.73     20.81 o
   5   5  15     2935.77     2947.04     35.24 o
   6   5  15      252.54      246.91     16.49 o
   7   5  15      404.92      427.39     17.48 o
   8   5  15     1141.64     1070.08     53.59 o
   9   5  15        9.76        7.07     31.80 o
  10   5  15       29.34       38.87     36.51 o
  -5   6  15      124.42      109.54     31.21 o
  -4   6  15      744.15      781.50     46.53 o
  -3   6  15      154.83      157.83     32.98 o
  -2   6  15        3.01       19.43     22.38 o
  -1   6  15     1585.10     1617.19     55.95 o
   0   6  15       64.34       55.36     28.27 o
   1   6  15     3099.31     3250.87     67.14 o
   2   6  15     1159.62     1081.27     41.22 o
   3   6  15      368.31      344.42     20.61 o
   4   6  15     1416.73     1471.14     24.24 o
   5   6  15      414.70      391.14     18.96 o
   6   6  15      134.90      144.89     10.97 o
   7   6  15      243.09      245.93     12.10 o
   8   6  15      147.43      139.58     30.62 o
   9   6  15      136.37      140.75     36.51 o
  10   6  15      105.36       96.58     36.51 o
  -4   7  15       27.82       13.55     32.98 o
  -3   7  15        7.68      -24.15     24.73 o
  -2   7  15      236.27      188.46     34.75 o
  -1   7  15      113.99       70.67     32.39 o
   0   7  15     1260.32     1116.60     51.83 o
   1   7  15      269.94      320.96     34.16 o
   2   7  15       16.78       18.26     24.15 o
   3   7  15        1.06       11.78     21.79 o
   4   7  15      325.40      403.41     30.62 o
   5   7  15       75.23       72.70     14.78 o
   6   7  15      172.21      147.30     16.23 o
   7   7  15      131.66      108.43     16.21 o
   8   7  15       89.01       75.24     15.28 o
   9   7  15       89.14       87.16     35.92 o
  10   7  15        8.52       22.97     35.34 o
  -3   8  15        3.30        7.07     33.57 o
  -2   8  15        3.34      -11.78     30.04 o
  -1   8  15      500.90      493.52     44.17 o
   0   8  15      207.68      202.59     37.10 o
   1   8  15      205.76      151.35     31.80 o
   2   8  15      498.15      554.18     39.46 o
   3   8  15     1020.22     1054.76     44.76 o
   4   8  15       61.97       15.31     25.32 o
   5   8  15     1593.55     1727.32     50.65 o
   6   8  15       28.26       34.16     20.02 o
   7   8  15      206.98      254.69     20.37 o
   8   8  15      228.05      212.27     19.26 o
   9   8  15       33.19      -24.73     34.16 o
  -1   9  15      121.48       58.89     36.51 o
   0   9  15        5.55       10.60     32.98 o
   1   9  15        8.63        7.07     28.86 o
   2   9  15       81.68      101.30     27.09 o
   3   9  15       11.85        0.59     24.15 o
   4   9  15       19.63       73.62     27.09 o
   5   9  15       61.96       72.44     27.68 o
   6   9  15       13.59       30.04     22.97 o
   7   9  15        0.33        2.94     20.61 o
   8   9  15       17.36       12.96     20.02 o
   9   9  15        0.11      -24.15     33.57 o
   1  10  15       20.48       24.73     27.68 o
   2  10  15       44.83       57.71     27.09 o
   3  10  15      270.64      328.03     38.87 o
   4  10  15      231.73      157.24     31.21 o
   5  10  15       41.26       69.49     26.50 o
   6  10  15       41.19       49.47     27.68 o
   7  10  15       18.85       17.08     24.73 o
   8  10  15        1.75        5.89     15.41 o
   3  11  15        6.28       19.43     27.68 o
   4  11  15       25.59       55.95     29.45 o
   5  11  15       80.11      124.85     34.16 o
   6  11  15        1.18       -7.07     25.91 o
  -7  -9  16        0.39       37.10     34.75 o
  -6  -9  16       13.47       32.98     39.46 o
  -5  -9  16        0.09      -14.72     36.51 o
  -4  -9  16        2.10        1.77     32.98 o
  -3  -9  16        0.10       -4.71     31.21 o
  -2  -9  16       29.43       44.76     35.92 o
  -1  -9  16        0.93       25.91     32.39 o
  -8  -8  16        4.00      -24.15     43.58 o
  -7  -8  16       18.42       -1.77     39.46 o
  -6  -8  16        0.12       32.39     35.34 o
  -5  -8  16       46.67       49.47     30.04 o
  -4  -8  16       11.77       29.45     31.80 o
  -3  -8  16       39.35       13.55     34.75 o
  -2  -8  16        1.80        5.30     31.80 o
  -1  -8  16       16.38       -3.30     17.64 o
   0  -8  16        2.54        6.21     20.91 o
   1  -8  16        2.77        6.11     19.14 o
  -9  -7  16       49.27       50.65     42.99 o
  -8  -7  16       48.91       65.37     39.46 o
  -7  -7  16      257.12      259.13     42.40 o
  -6  -7  16       74.11       97.76     41.81 o
  -5  -7  16      176.56      220.26     37.69 o
  -4  -7  16       77.94      104.24     35.92 o
  -3  -7  16      103.56      124.27     12.92 o
  -2  -7  16       87.79       96.82     15.97 o
  -1  -7  16       20.88       13.40     16.41 o
   0  -7  16      172.70      188.78     21.20 o
   1  -7  16        6.65        7.95     18.32 o
   2  -7  16       11.82      -15.35     19.52 o
  -9  -6  16       91.48       63.01     42.40 o
  -8  -6  16       10.70        1.77     35.92 o
  -7  -6  16       71.11       88.93     44.17 o
  -6  -6  16        0.03      -17.67     41.22 o
  -5  -6  16       32.78       80.09     40.05 o
  -4  -6  16        5.51       14.72     34.75 o
  -3  -6  16      123.30      118.81      5.94 o
  -2  -6  16      614.56      603.99     21.25 o
  -1  -6  16        9.57       13.56     15.68 o
   0  -6  16        1.62       -2.04     16.13 o
   1  -6  16       13.08        4.02     18.31 o
   2  -6  16      174.96      162.22     41.22 o
   3  -6  16       21.09       23.23     18.62 o
   4  -6  16       24.88       20.61     32.39 o
  -9  -5  16      292.54      229.68     43.58 o
  -8  -5  16       62.12       24.15     32.98 o
  -7  -5  16      372.80      351.59     50.06 o
  -6  -5  16     1685.65     1694.34     71.26 o
  -5  -5  16       53.93       34.16     39.46 o
  -4  -5  16      139.17      166.67     37.69 o
  -3  -5  16      276.37      214.96     38.28 o
  -2  -5  16      153.92      173.91     16.78 o
  -1  -5  16      614.43      640.73     22.19 o
   0  -5  16       65.93       51.32     17.32 o
   1  -5  16      177.40      206.58     31.80 o
   2  -5  16        9.90       27.04     17.89 o
   3  -5  16       27.93       12.47     16.83 o
   4  -5  16        0.14        1.31     16.70 o
   5  -5  16       10.39       38.28     35.92 o
  -9  -4  16      135.29      182.57     39.46 o
  -8  -4  16      119.09      102.47     36.51 o
  -7  -4  16     1472.67     1516.48     68.32 o
  -6  -4  16       28.63       74.20     34.16 o
  -5  -4  16      764.44      713.78     45.35 o
  -4  -4  16      335.68      302.12     40.05 o
  -3  -4  16       96.03      103.65     32.39 o
  -2  -4  16     1398.14     1372.40     18.76 o
  -1  -4  16      356.74      349.69     17.22 o
   0  -4  16      107.34      128.46     13.46 o
   1  -4  16      499.38      500.72     17.52 o
   2  -4  16       17.71       25.39     12.11 o
   3  -4  16      136.60      107.96     12.74 o
   4  -4  16        7.83       -5.06     17.10 o
   5  -4  16        1.82      -19.43     32.39 o
   6  -4  16       61.02       42.40     30.62 o
  -9  -3  16       59.23       38.28     28.27 o
  -8  -3  16      734.20      656.65     48.88 o
  -7  -3  16        0.54       24.73     37.10 o
  -6  -3  16      860.13      806.83     54.18 o
  -5  -3  16      182.87      150.18     40.05 o
  -4  -3  16        1.14        0.59     34.16 o
  -3  -3  16      557.54      532.39     42.40 o
  -2  -3  16      457.15      423.56     31.21 o
  -1  -3  16      103.40      104.27     10.90 o
   0  -3  16     1130.53     1128.83     24.88 o
   1  -3  16      169.07      164.46     11.39 o
   2  -3  16       33.87       55.93     11.39 o
   3  -3  16      158.45      124.40     17.97 o
   4  -3  16       72.35       63.83     15.79 o
   5  -3  16       18.63       35.14     15.28 o
   6  -3  16        4.23       -2.36     35.34 o
  -9  -2  16      522.36      471.73     42.99 o
  -8  -2  16      139.63      136.04     32.39 o
  -7  -2  16     1023.09     1029.79     37.99 o
  -6  -2  16     2349.32     2426.51     26.47 o
  -5  -2  16       21.36       43.58     32.98 o
  -4  -2  16     1827.08     1994.10     62.43 o
  -3  -2  16     2580.44     2693.74     70.67 o
  -2  -2  16      632.70      651.73     37.99 o
  -1  -2  16     9871.59    10374.45    119.09 o
   0  -2  16     1074.17     1067.23     20.45 o
   1  -2  16      905.73      875.89     19.25 o
   2  -2  16      641.03      620.03     20.93 o
   3  -2  16      299.92      311.56     44.17 o
   4  -2  16      262.32      288.35     12.53 o
   5  -2  16       70.38       76.59     14.70 o
   6  -2  16        4.68       20.02     34.16 o
   7  -2  16       20.31       31.80     37.69 o
  -9  -1  16        0.31       10.25     21.23 o
  -8  -1  16       11.96       19.59     15.30 o
  -7  -1  16      286.06      264.29     18.46 o
  -6  -1  16      753.92      758.15     23.36 o
  -5  -1  16      343.33      365.87     14.78 o
  -4  -1  16      199.39      184.20      9.02 o
  -3  -1  16        1.44        7.50      5.75 o
  -2  -1  16      139.02      131.47     14.19 o
  -1  -1  16       22.56       17.84      7.44 o
   0  -1  16      728.87      699.96     15.97 o
   1  -1  16      894.62      864.68     21.61 o
   2  -1  16       58.64       46.49     10.59 o
   3  -1  16        7.61       24.16      7.71 o
   4  -1  16       18.39       18.79      8.11 o
   5  -1  16        1.65        2.49      5.04 o
   6  -1  16        0.05      -11.78     34.16 o
   7  -1  16        2.08        7.07     31.80 o
   8  -1  16       64.06       99.53     40.64 o
  -9   0  16      289.30      298.00     44.76 o
  -8   0  16      888.81      790.34     29.96 o
  -7   0  16       14.74       23.57     13.80 o
  -6   0  16     4512.21     4608.93     93.64 o
  -5   0  16      670.98      676.09     45.35 o
  -4   0  16       42.06      104.83     34.75 o
  -3   0  16     5189.56     5429.35    123.38 o
  -2   0  16     3190.57     3417.34     34.65 o
  -1   0  16      181.88      147.30     10.87 o
   0   0  16     7768.87     8374.09     50.14 o
   1   0  16      601.48      647.28     21.95 o
   2   0  16     1201.18     1131.55     20.47 o
   3   0  16     1607.30     1685.78     29.16 o
   4   0  16        0.76        5.20      5.58 o
   5   0  16      365.38      365.72     35.34 o
   6   0  16      106.26      111.31     31.80 o
   7   0  16       27.08       78.92     30.62 o
   8   0  16        0.26        0.59     27.09 o
  -8   1  16       14.10       28.16     18.85 o
  -7   1  16        4.69       22.97     31.21 o
  -6   1  16        0.15      -13.55     28.27 o
  -5   1  16       54.30       57.25     23.94 o
  -4   1  16      400.17      361.69     25.59 o
  -3   1  16       50.45       47.84     11.50 o
  -2   1  16      122.74      112.03     19.43 o
  -1   1  16        4.26       11.17      9.80 o
   0   1  16      117.39      198.27     28.56 o
   1   1  16      331.04      360.53     15.34 o
   2   1  16       13.22        8.91      9.95 o
   3   1  16       33.57       32.94      8.01 o
   4   1  16       77.82       93.11      7.82 o
   5   1  16       10.19       14.47      6.48 o
   6   1  16        8.41       -2.36     29.45 o
   7   1  16        1.01       -7.07     32.39 o
   8   1  16       41.30       44.17     28.86 o
   9   1  16        2.76        0.00     34.16 o
  -8   2  16      109.47      143.71     22.04 o
  -7   2  16     1682.89     1651.35     64.19 o
  -6   2  16       66.76       59.48     34.75 o
  -5   2  16     5076.06     4997.03     97.76 o
  -4   2  16     1736.81     1716.72     59.48 o
  -3   2  16      663.02      646.05     37.10 o
  -2   2  16     4683.15     4710.81     81.86 o
  -1   2  16     2545.06     2614.46     34.89 o
   0   2  16     1797.02     1795.34     33.66 o
   1   2  16     7330.62     7298.37     60.59 o
   2   2  16      686.92      791.86     21.25 o
   3   2  16      958.61      939.40     16.31 o
   4   2  16     2039.23     2099.68     28.00 o
   5   2  16       61.23       57.43      4.24 o
   6   2  16     1487.98     1620.13     57.13 o
   7   2  16      618.73      660.18     43.58 o
   8   2  16      211.88      224.38     36.51 o
   9   2  16       11.04       15.31     34.75 o
  -7   3  16       15.58       -3.53     30.62 o
  -6   3  16      254.83      235.57     37.69 o
  -5   3  16      174.10      167.84     31.80 o
  -4   3  16       32.80       41.22     33.57 o
  -3   3  16      638.91      606.59     37.69 o
  -2   3  16      541.61      453.23     33.27 o
  -1   3  16      930.18      844.21     22.91 o
   0   3  16     1503.27     1436.99     24.42 o
   1   3  16      860.00      834.65     19.88 o
   2   3  16      339.22      330.03     12.47 o
   3   3  16      335.45      330.49     12.31 o
   4   3  16       11.67       21.44     10.09 o
   5   3  16      622.66      558.28     12.40 o
   6   3  16      242.84      225.86     10.15 o
   7   3  16       32.49       42.99     33.57 o
   8   3  16       75.07       48.88     25.91 o
   9   3  16        0.05        3.53     24.73 o
  -6   4  16      465.06      541.81     43.58 o
  -5   4  16      163.80      131.92     32.39 o
  -4   4  16     1186.27     1266.19     56.54 o
  -3   4  16     1097.91     1202.58     51.83 o
  -2   4  16       18.61       19.43     27.09 o
  -1   4  16     3265.20     3316.98     44.61 o
   0   4  16      248.24      235.31     16.77 o
   1   4  16     2532.40     2564.50     31.33 o
   2   4  16      961.05      982.03     21.18 o
   3   4  16       48.09       48.86      9.69 o
   4   4  16       42.99       32.96     10.66 o
   5   4  16     3383.92     3415.90     42.31 o
   6   4  16      193.09      233.85     20.56 o
   7   4  16     1271.36     1105.64     63.90 o
   8   4  16      158.87      197.88     37.10 o
   9   4  16       97.77       80.68     30.62 o
  10   4  16       72.57       79.50     35.92 o
  -6   5  16        0.40       17.67     28.27 o
  -5   5  16      312.98      254.42     39.46 o
  -4   5  16      735.87      641.34     43.58 o
  -3   5  16      251.33      290.34     32.39 o
  -2   5  16      568.93      581.86     41.22 o
  -1   5  16       70.41       72.44     24.73 o
   0   5  16      622.84      585.39     35.92 o
   1   5  16     1574.27     1568.31     48.29 o
   2   5  16     2393.91     2276.02     38.09 o
   3   5  16     4061.91     4012.73     45.95 o
   4   5  16     2068.49     2098.40     28.77 o
   5   5  16       58.92       74.99     12.33 o
   6   5  16      975.88     1006.79     18.80 o
   7   5  16        3.14        9.42     31.21 o
   8   5  16      259.75      197.29     37.69 o
   9   5  16       29.11       48.88     34.75 o
  10   5  16       14.82       31.21     31.21 o
  -5   6  16       12.69        5.30     33.57 o
  -4   6  16        4.96       22.97     26.50 o
  -3   6  16       45.16       44.17     32.39 o
  -2   6  16      190.85      232.04     31.80 o
  -1   6  16       81.86      103.65     32.39 o
   0   6  16     1355.38     1363.95     51.24 o
   1   6  16       18.65       78.92     28.86 o
   2   6  16     1044.99      990.57     41.81 o
   3   6  16       12.99       28.54     15.39 o
   4   6  16       32.70       17.32     11.87 o
   5   6  16       98.62       92.44     10.86 o
   6   6  16       17.19        8.60     10.21 o
   7   6  16       22.27       15.67     10.95 o
   8   6  16       27.63        8.24     31.80 o
   9   6  16       23.44        9.42     29.45 o
  10   6  16       38.67       24.73     34.16 o
  -4   7  16      390.57      426.97     44.17 o
  -3   7  16      128.08      117.20     30.04 o
  -2   7  16       43.82       57.13     30.04 o
  -1   7  16      480.84      586.57     43.58 o
   0   7  16       19.71       17.08     30.04 o
   1   7  16      514.73      520.02     37.10 o
   2   7  16     1092.99     1071.84     45.35 o
   3   7  16       87.52       73.62     25.91 o
   4   7  16     1246.85     1306.82     43.58 o
   5   7  16       95.92      103.45     15.39 o
   6   7  16       30.51       50.79      9.96 o
   7   7  16      571.70      611.34     36.81 o
   8   7  16        1.97        1.77     26.50 o
   9   7  16       72.44      127.21     28.86 o
  10   7  16       38.13       58.30     32.98 o
  -2   8  16        2.12       -8.83     31.80 o
  -1   8  16       25.11       32.98     35.34 o
   0   8  16       46.92       54.77     35.34 o
   1   8  16       87.31       52.41     27.68 o
   2   8  16       39.71       28.27     30.04 o
   3   8  16      100.18       61.25     25.91 o
   4   8  16       17.17       54.77     25.91 o
   5   8  16      165.51      170.79     27.09 o
   6   8  16       57.02       53.59     20.61 o
   7   8  16       80.12       68.32     15.84 o
   8   8  16       14.26       15.90     27.09 o
   9   8  16       11.16        6.48     28.27 o
  -1   9  16      235.59      240.28     41.22 o
   0   9  16      266.08      357.48     41.81 o
   1   9  16       23.32       -1.77     30.04 o
   2   9  16      271.40      320.38     35.34 o
   3   9  16      137.92      127.80     29.45 o
   4   9  16       22.00        8.83     26.50 o
   5   9  16      274.30      359.24     34.75 o
   6   9  16       75.42       78.92     25.91 o
   7   9  16       99.41      139.58     24.73 o
   8   9  16       63.33       77.74     20.61 o
   9   9  16       30.08       31.21     30.62 o
   1  10  16        2.40       31.21     28.27 o
   2  10  16       11.97       64.78     30.04 o
   3  10  16        0.32       -4.71     31.21 o
   4  10  16       34.92       94.23     28.86 o
   5  10  16       37.76       84.81     27.68 o
   6  10  16       28.86        9.42     23.56 o
   7  10  16       26.68       66.55     26.50 o
   8  10  16        9.78       22.97     21.20 o
  -6  -9  17        6.49       11.78     40.64 o
  -5  -9  17       11.04      -21.79     39.46 o
  -4  -9  17       25.33       40.05     35.34 o
  -3  -9  17       11.88       -4.12     34.75 o
  -2  -9  17        8.90       71.26     37.10 o
  -8  -8  17       80.85      126.03     36.51 o
  -7  -8  17       43.91       -5.30     41.81 o
  -6  -8  17       18.68       28.27     34.16 o
  -5  -8  17      200.82      186.69     40.64 o
  -4  -8  17        2.22       14.72     32.39 o
  -3  -8  17      163.65      210.84     37.69 o
  -2  -8  17       34.89       28.27     27.68 o
  -1  -8  17       12.18       39.46     33.57 o
   0  -8  17        0.25        4.52     18.39 o
  -8  -7  17        5.73      -33.57     42.40 o
  -7  -7  17       23.92       53.00     41.22 o
  -6  -7  17        1.81       29.45     33.57 o
  -5  -7  17        0.32       16.49     36.51 o
  -4  -7  17        6.31       -6.48     33.57 o
  -3  -7  17      180.34      170.79     38.28 o
  -2  -7  17       31.95       31.01     15.90 o
  -1  -7  17        6.79        5.96     16.66 o
   0  -7  17        2.44       13.62     17.87 o
   1  -7  17       20.98       22.13     18.50 o
   2  -7  17        5.54        5.96     18.53 o
  -9  -6  17      171.35      184.33     47.11 o
  -8  -6  17       53.61       41.81     31.80 o
  -7  -6  17      288.17      322.73     45.35 o
  -6  -6  17      166.61      137.22     35.34 o
  -5  -6  17      110.52      141.93     44.17 o
  -4  -6  17      331.19      352.18     43.58 o
  -3  -6  17        0.40        3.53     10.31 o
  -2  -6  17      155.13      200.84     15.51 o
  -1  -6  17      279.41      229.26     19.06 o
   0  -6  17        4.05        5.85     17.39 o
   1  -6  17       87.65      130.92     20.81 o
   2  -6  17      364.92      290.59     23.50 o
   3  -6  17        7.39        2.18     17.78 o
  -9  -5  17       37.74       17.08     40.64 o
  -8  -5  17      276.74      234.39     38.28 o
  -7  -5  17      395.73      347.47     47.70 o
  -6  -5  17      302.35      300.94     47.11 o
  -5  -5  17      945.37      856.89     51.83 o
  -4  -5  17        0.92      -14.13     37.69 o
  -3  -5  17        4.19        9.42     35.34 o
  -2  -5  17       10.40       10.91      8.88 o
  -1  -5  17        4.75       -1.15     13.59 o
   0  -5  17       34.65       25.73     16.45 o
   1  -5  17      191.59      174.30     20.29 o
   2  -5  17      178.18      181.85     20.82 o
   3  -5  17        6.03       14.87     17.68 o
   4  -5  17        4.64       -0.59     29.45 o
  -9  -4  17      266.13      278.56     40.64 o
  -8  -4  17       50.79       66.55     38.87 o
  -7  -4  17        3.50      -19.43     40.64 o
  -6  -4  17     1539.61     1487.62     68.90 o
  -5  -4  17      210.23      133.10     43.58 o
  -4  -4  17      271.13      361.60     37.69 o
  -3  -4  17      243.18      252.65     37.69 o
  -2  -4  17      178.22      173.64      8.51 o
  -1  -4  17      405.84      431.55     17.96 o
   0  -4  17      397.28      315.57     19.26 o
   1  -4  17        3.67       20.36     12.19 o
   2  -4  17      130.61      123.15     13.86 o
   3  -4  17       52.93       38.90     18.25 o
   4  -4  17        5.90       21.22     16.83 o
   5  -4  17       48.13       42.40     32.39 o
  -9  -3  17       88.31       88.34     36.51 o
  -8  -3  17       43.88       50.65     31.80 o
  -7  -3  17     1736.47     1729.67     69.49 o
  -6  -3  17      162.71      199.65     44.76 o
  -5  -3  17      251.48      273.26     42.99 o
  -4  -3  17      782.10      823.32     49.47 o
  -3  -3  17        0.41       11.19     27.68 o
  -2  -3  17       18.76       43.58     29.45 o
  -1  -3  17      501.92      476.89     20.32 o
   0  -3  17      237.79      208.36     13.87 o
   1  -3  17      963.28      956.01     20.02 o
   2  -3  17      229.18      217.34     14.42 o
   3  -3  17       13.50       15.63     16.22 o
   4  -3  17       48.12       53.73     17.43 o
   5  -3  17       46.20       13.55     31.80 o
   6  -3  17       21.45        6.48     34.75 o
  -9  -2  17       11.07       51.83     31.80 o
  -8  -2  17      344.38      284.45     41.81 o
  -7  -2  17      118.73       93.20     10.70 o
  -6  -2  17       12.19       11.59      8.70 o
  -5  -2  17     1481.72     1412.24     59.48 o
  -4  -2  17      277.06      282.10     38.28 o
  -3  -2  17      402.92      408.13     37.69 o
  -2  -2  17      736.30      697.88     45.94 o
  -1  -2  17      142.47      230.96     22.38 o
   0  -2  17     1002.26     1038.79     23.06 o
   1  -2  17       65.38       59.79     12.51 o
   2  -2  17       47.51       47.42     11.84 o
   3  -2  17      122.31      123.10     18.20 o
   4  -2  17       30.95       20.46      9.33 o
   5  -2  17        1.93       -8.34     13.27 o
   6  -2  17        2.77       -8.24     34.75 o
   7  -2  17        0.58        4.71     32.39 o
  -9  -1  17      301.80      328.24     29.34 o
  -8  -1  17      827.08      840.98     51.24 o
  -7  -1  17      305.09      308.09     18.91 o
  -6  -1  17     8363.54     8357.61    221.44 o
  -5  -1  17      312.39      309.44      9.11 o
  -4  -1  17     4004.86     3893.36     30.71 o
  -3  -1  17     2577.99     2784.30     48.59 o
  -2  -1  17      588.12      585.05     18.66 o
  -1  -1  17      265.29      263.34      9.97 o
   0  -1  17      237.75      256.75     11.20 o
   1  -1  17       32.37       47.30     11.54 o
   2  -1  17      686.29      669.01     17.59 o
   3  -1  17      888.76      848.12     19.57 o
   4  -1  17       85.53      109.09      8.93 o
   5  -1  17      143.79      143.37      9.92 o
   6  -1  17       18.90       -8.24     32.39 o
   7  -1  17      174.57      174.91     39.46 o
   8  -1  17       14.37       17.08     29.45 o
  -8   0  17       14.33       21.85     17.67 o
  -7   0  17      166.80      148.38     15.81 o
  -6   0  17      271.34      233.21     34.75 o
  -5   0  17       46.17       57.13     33.57 o
  -4   0  17     1582.80     1573.24     67.14 o
  -3   0  17      254.43      236.72     14.43 o
  -2   0  17        6.67       15.07      8.33 o
  -1   0  17        4.99       19.97      8.85 o
   0   0  17       32.09      152.23     14.11 o
   1   0  17       37.51       47.57     11.68 o
   2   0  17      339.37      356.25     13.07 o
   3   0  17       16.76       22.80      8.90 o
   4   0  17       29.63       41.02      7.34 o
   5   0  17       13.54       29.45     27.09 o
   6   0  17        2.08        9.42     23.56 o
   7   0  17        5.74       40.05     32.98 o
   8   0  17       24.28       -4.12     34.75 o
  -8   1  17      403.84      403.13     25.26 o
  -7   1  17     1009.94      918.13     51.83 o
  -6   1  17      532.04      560.66     42.99 o
  -5   1  17     6295.15     6447.81     78.08 o
  -4   1  17     1019.06     1048.39     34.97 o
  -3   1  17     7307.30     7347.02    110.42 o
  -2   1  17     6054.07     6191.94     51.54 o
  -1   1  17      170.47      217.86     12.97 o
   0   1  17     6488.55     6558.64     97.47 o
   1   1  17     1601.59     1723.04     25.82 o
   2   1  17      538.98      471.77     13.75 o
   3   1  17     1293.25     1293.64     17.82 o
   4   1  17      624.22      635.20     13.55 o
   5   1  17      415.77      384.51     12.67 o
   6   1  17      233.97      256.18     34.75 o
   7   1  17       37.56       46.53     24.73 o
   8   1  17      204.85      265.61     40.05 o
   9   1  17       28.05       85.98     40.64 o
  -8   2  17       89.09      113.58     22.49 o
  -7   2  17      144.01      158.42     35.92 o
  -6   2  17      211.25      162.54     31.21 o
  -5   2  17        1.58       47.11     36.51 o
  -4   2  17       90.66      124.85     34.75 o
  -3   2  17       22.92       18.85     27.09 o
  -2   2  17      212.94      180.21     34.16 o
  -1   2  17      391.28      344.91     18.33 o
   0   2  17       75.74       82.03     15.48 o
   1   2  17      639.55      659.78     18.76 o
   2   2  17       89.58       75.94      9.66 o
   3   2  17       43.33       41.82      9.21 o
   4   2  17      161.43      140.77     14.15 o
   5   2  17      651.91      599.99     11.63 o
   6   2  17        4.88       21.20     27.68 o
   7   2  17       19.85       41.22     30.04 o
   8   2  17        2.52        4.12     25.91 o
   9   2  17        2.78       25.91     35.34 o
  -7   3  17      157.45      212.01     37.69 o
  -6   3  17      210.60      214.96     37.69 o
  -5   3  17      803.95      885.15     52.41 o
  -4   3  17     1914.39     1962.30     64.78 o
  -3   3  17      704.21      653.71     43.58 o
  -2   3  17     1905.78     1919.72     34.60 o
  -1   3  17     4313.05     4391.51     48.96 o
   0   3  17      495.43      451.38     16.77 o
   1   3  17     3460.82     3437.19     54.33 o
   2   3  17      998.80     1080.63     18.73 o
   3   3  17     1445.97     1319.71     29.16 o
   4   3  17      501.11      504.69     15.24 o
   5   3  17      218.87      221.03     15.31 o
   6   3  17        8.27        9.37      7.96 o
   7   3  17        2.92       -1.77     27.09 o
   8   3  17      110.77       95.99     30.04 o
   9   3  17        4.63        4.71     28.86 o
  -6   4  17       35.24       19.43     30.04 o
  -5   4  17      245.02      222.02     38.87 o
  -4   4  17      126.05      149.59     35.92 o
  -3   4  17      923.08      959.36     49.47 o
  -2   4  17      902.71      833.33     43.58 o
  -1   4  17       89.53       72.05     13.93 o
   0   4  17      383.29      357.06     19.10 o
   1   4  17      428.04      428.96     16.98 o
   2   4  17     4625.98     4471.91     59.48 o
   3   4  17       66.03       87.15     16.10 o
   4   4  17        4.70        0.12     11.17 o
   5   4  17      543.16      551.41     25.36 o
   6   4  17       94.57       86.00      7.53 o
   7   4  17        8.58       28.86     26.50 o
   8   4  17       12.08       43.58     33.57 o
   9   4  17        0.22       -2.94     25.32 o
  -5   5  17       88.64      127.21     38.87 o
  -4   5  17      666.82      632.51     47.11 o
  -3   5  17      554.65      612.48     45.35 o
  -2   5  17      489.89      449.94     35.34 o
  -1   5  17      321.91      336.87     34.75 o
   0   5  17     1299.49     1211.42     47.70 o
   1   5  17      556.78      553.59     35.34 o
   2   5  17     2723.83     2772.07     58.89 o
   3   5  17     1140.37     1175.01     30.92 o
   4   5  17      484.69      522.32     18.13 o
   5   5  17      947.72      927.72     20.14 o
   6   5  17       91.41      101.90     10.69 o
   7   5  17        1.47        9.42     28.86 o
   8   5  17        2.31       25.91     31.80 o
   9   5  17       30.47       57.13     33.57 o
  -5   6  17      136.72      160.19     40.64 o
  -4   6  17      912.35      999.99     54.77 o
  -3   6  17        5.64       -8.24     32.98 o
  -2   6  17      108.32      130.74     32.39 o
  -1   6  17      585.91      523.55     40.64 o
   0   6  17      857.71      942.87     45.94 o
   1   6  17     2133.38     2265.01     60.07 o
   2   6  17       44.42       85.39     26.50 o
   3   6  17      700.32      737.33     35.92 o
   4   6  17       14.67        7.07     19.43 o
   5   6  17      209.91      165.56     13.69 o
   6   6  17      209.43      233.55     13.68 o
   7   6  17      102.92      111.56     13.44 o
   8   6  17       43.62       80.68     33.57 o
   9   6  17      110.20      134.27     33.57 o
  -3   7  17       31.10       18.85     31.80 o
  -2   7  17        0.28      -11.19     24.15 o
  -1   7  17      167.07      154.30     35.34 o
   0   7  17      177.50       73.62     31.21 o
   1   7  17      168.35      126.62     28.27 o
   2   7  17      170.61      150.18     31.80 o
   3   7  17      728.71      622.49     37.10 o
   4   7  17      480.55      353.94     31.21 o
   5   7  17      302.27      274.44     26.50 o
   6   7  17      346.75      297.65     15.62 o
   7   7  17       40.81       33.04     13.62 o
   8   7  17        2.56      -12.96     32.39 o
   9   7  17        4.05        4.71     33.57 o
  -2   8  17       27.44       24.73     34.75 o
  -1   8  17      315.63      381.62     42.40 o
   0   8  17      526.87      494.70     44.17 o
   1   8  17      230.95      235.57     32.98 o
   2   8  17      862.27      856.30     46.53 o
   3   8  17       51.39       48.29     27.68 o
   4   8  17      191.06      213.78     28.86 o
   5   8  17      326.12      323.91     30.04 o
   6   8  17        7.44       12.37     20.02 o
   7   8  17      473.60      557.12     30.62 o
   8   8  17       22.04       19.43     33.57 o
   9   8  17       44.94      100.12     35.34 o
  -1   9  17        7.57       34.75     34.16 o
   0   9  17       63.90       58.30     33.57 o
   1   9  17        0.02      -29.45     29.45 o
   2   9  17       14.82       10.60     26.50 o
   3   9  17        5.98        6.48     28.27 o
   4   9  17       95.34       53.00     28.86 o
   5   9  17        6.77        7.07     25.91 o
   6   9  17       18.40       34.16     23.56 o
   7   9  17        4.34       18.26     21.79 o
   1  10  17       44.88       25.91     30.04 o
   2  10  17       20.60       46.53     27.09 o
   3  10  17       43.65       55.36     32.98 o
   4  10  17       71.69       38.28     28.27 o
   5  10  17       20.62       27.68     25.32 o
   6  10  17       75.79       55.36     25.91 o
   7  10  17        0.03       32.98     24.73 o
  -5  -9  18        1.60        1.77     40.64 o
  -4  -9  18        0.15      -17.08     35.34 o
  -7  -8  18        0.01      -17.08     40.05 o
  -6  -8  18        0.50       14.13     40.64 o
  -5  -8  18        0.55       10.01     38.28 o
  -4  -8  18        0.50      -20.02     31.80 o
  -3  -8  18       57.75       38.87     30.04 o
  -2  -8  18        0.12       26.50     33.57 o
  -1  -8  18       16.50       18.85     28.27 o
   0  -8  18        3.68       -2.94     32.39 o
  -8  -7  18      149.55      143.11     38.28 o
  -7  -7  18       82.94      102.47     41.22 o
  -6  -7  18       18.89       19.43     38.28 o
  -5  -7  18      281.73      321.55     47.70 o
  -4  -7  18       38.82       61.25     37.10 o
  -3  -7  18        3.99       41.81     37.10 o
  -2  -7  18       52.99       28.27     34.75 o
  -1  -7  18       98.09       51.91     16.41 o
   0  -7  18       12.27       17.74     17.96 o
   1  -7  18       52.17       30.73     29.74 o
   2  -7  18        0.09       17.67     27.09 o
  -9  -6  18       10.33      -18.85     44.76 o
  -8  -6  18        5.85        9.42     41.22 o
  -7  -6  18        6.67       21.79     39.46 o
  -6  -6  18       15.16       31.21     41.22 o
  -5  -6  18      336.95      298.00     46.53 o
  -4  -6  18       54.00       45.35     37.10 o
  -3  -6  18      125.68      104.24     38.28 o
  -2  -6  18       28.74       31.30     12.11 o
  -1  -6  18       73.28       85.73     16.63 o
   0  -6  18       32.24       25.47     17.10 o
   1  -6  18       48.16       32.16     18.36 o
   2  -6  18      103.05       82.57     19.99 o
   3  -6  18       22.34       17.69     19.52 o
  -9  -5  18      229.06      222.02     47.11 o
  -8  -5  18       57.05       51.24     34.75 o
  -7  -5  18      523.25      512.95     47.11 o
  -6  -5  18      700.43      683.74     54.77 o
  -5  -5  18      198.94      142.52     44.76 o
  -4  -5  18      807.90      830.97     56.54 o
  -3  -5  18       30.50       -8.83     37.10 o
  -2  -5  18      226.75      292.25     36.81 o
  -1  -5  18      216.60      218.89     17.09 o
   0  -5  18        0.11       -3.99     16.12 o
   1  -5  18       86.81      113.96     18.82 o
   2  -5  18        0.12        9.14     17.89 o
   3  -5  18        1.71       21.31     17.85 o
   4  -5  18        9.55      -12.96     32.39 o
  -9  -4  18        2.29        1.18     31.80 o
  -8  -4  18      126.63      177.27     42.40 o
  -7  -4  18       61.63       16.49     41.22 o
  -6  -4  18       19.34       13.55     44.76 o
  -5  -4  18      395.24      406.36     44.76 o
  -4  -4  18      246.00      210.84     43.58 o
  -3  -4  18      104.61      142.52     38.28 o
  -2  -4  18      365.79      338.50     13.84 o
  -1  -4  18       13.69       21.57     11.78 o
   0  -4  18       17.95       41.31     16.21 o
   1  -4  18       17.94       12.67     17.09 o
   2  -4  18        0.02       -1.57     12.62 o
   3  -4  18        9.27       10.85     17.85 o
   4  -4  18       91.12       72.27     18.54 o
   5  -4  18        0.01       -3.53     31.21 o
  -9  -3  18      348.16      319.79     40.64 o
  -8  -3  18      220.71      180.21     40.64 o
  -7  -3  18       79.50      102.47     39.46 o
  -6  -3  18     3610.73     3607.17     94.82 o
  -5  -3  18      319.92      292.70     40.64 o
  -4  -3  18      240.92      249.70     42.40 o
  -3  -3  18      944.07      914.60     53.00 o
  -2  -3  18      232.15      223.79     32.98 o
  -1  -3  18      332.38      350.17     43.29 o
   0  -3  18      824.62      790.78     29.74 o
   1  -3  18        0.26        7.60     10.42 o
   2  -3  18      406.27      395.25     14.73 o
   3  -3  18       31.19       22.99     11.62 o
   4  -3  18       20.92       17.17     16.34 o
   5  -3  18       25.57       25.32     31.80 o
   6  -3  18       11.00       20.02     33.57 o
  -9  -2  18      418.81      491.75     44.76 o
  -8  -2  18        1.88       17.67     30.62 o
  -7  -2  18      698.64      706.71     48.88 o
  -6  -2  18     2745.79     2743.21     79.50 o
  -5  -2  18       37.88       49.47     37.10 o
  -4  -2  18     3501.98     3771.48     88.34 o
  -3  -2  18      427.06      434.04     43.58 o
  -2  -2  18      995.43      910.48     47.70 o
  -1  -2  18     1188.41     1328.30    175.79 o
   0  -2  18      338.88      320.17     15.20 o
   1  -2  18      789.69      818.99     20.75 o
   2  -2  18        5.35       -0.23     11.77 o
   3  -2  18       75.97       63.23     11.99 o
   4  -2  18       17.03       26.73      9.51 o
   5  -2  18      111.32      118.93     15.22 o
   6  -2  18       17.95       30.62     34.16 o
   7  -2  18      128.67       95.41     35.92 o
  -9  -1  18        0.06        1.18     23.50 o
  -8  -1  18       40.03       44.76     33.57 o
  -7  -1  18      146.18      125.02     24.44 o
  -6  -1  18        8.98       13.86     11.78 o
  -5  -1  18     1416.87     1303.53     37.28 o
  -4  -1  18        0.22       -0.91      5.80 o
  -3  -1  18        7.17       15.54      8.54 o
  -2  -1  18      559.62      611.93     22.38 o
  -1  -1  18        2.09        2.18     10.02 o
   0  -1  18      699.98      682.96     14.96 o
   1  -1  18      368.76      364.99     16.01 o
   2  -1  18       10.90       15.84     10.28 o
   3  -1  18        0.40        2.13      9.92 o
   4  -1  18        1.45        8.23      8.03 o
   5  -1  18        0.53       -1.47     10.27 o
   6  -1  18       21.96       20.02     27.68 o
   7  -1  18        6.83       24.15     27.68 o
  -8   0  18       95.95      137.81     37.69 o
  -7   0  18       40.51       42.17     14.20 o
  -6   0  18     1404.44     1384.56     59.48 o
  -5   0  18     2751.51     2819.77     76.56 o
  -4   0  18      757.53      738.57     39.46 o
  -3   0  18     5996.71     6373.25     49.47 o
  -2   0  18     1347.00     1538.56     64.49 o
  -1   0  18     2986.44     2786.45     38.51 o
   0   0  18     4167.59     4471.91     60.44 o
   1   0  18      981.26      974.87     20.88 o
   2   0  18     2008.48     1986.37     31.22 o
   3   0  18      358.61      382.73     13.30 o
   4   0  18        0.36       -0.05      6.18 o
   5   0  18       60.36       50.04      4.72 o
   6   0  18        0.12       -6.48     30.04 o
   7   0  18       22.03       64.19     25.32 o
   8   0  18       54.81       57.71     28.86 o
  -8   1  18       22.24       -7.66     30.04 o
  -7   1  18       18.38       14.72     31.80 o
  -6   1  18       56.63       35.34     31.80 o
  -5   1  18       61.84       29.86     24.89 o
  -4   1  18       95.52      104.05     20.71 o
  -3   1  18        0.17        4.71     30.04 o
  -2   1  18       89.37       85.22     15.02 o
  -1   1  18       24.23       25.11     10.36 o
   0   1  18       14.23      111.77     24.44 o
   1   1  18        2.15       12.04     11.35 o
   2   1  18       54.97       48.00     10.60 o
   3   1  18       36.51       32.13      8.55 o
   4   1  18       21.91       27.66      8.54 o
   5   1  18       85.97       76.49      3.30 o
   6   1  18        0.00       -3.53     27.09 o
   7   1  18        1.87       -6.48     31.80 o
   8   1  18        3.83       22.38     28.27 o
  -7   2  18      220.66      256.77     41.22 o
  -6   2  18      102.51      113.07     37.69 o
  -5   2  18     2783.25     2945.21     81.86 o
  -4   2  18      797.67      773.26     48.88 o
  -3   2  18      380.51      346.00     18.41 o
  -2   2  18     3735.53     3756.75     78.33 o
  -1   2  18      536.07      549.33     25.66 o
   0   2  18     1249.72     1185.95     34.45 o
   1   2  18     1529.29     1610.20     22.04 o
   2   2  18       38.11       36.30     10.33 o
   3   2  18     1891.00     1840.66     22.87 o
   4   2  18      233.65      261.60     11.99 o
   5   2  18      123.19      118.03      6.83 o
   6   2  18       34.72       38.28     31.21 o
   7   2  18      166.53      145.46     35.92 o
   8   2  18       62.45       48.88     32.98 o
   9   2  18        0.11       28.86     34.16 o
  -7   3  18        0.54       20.61     34.16 o
  -6   3  18      176.20      171.97     40.05 o
  -5   3  18       51.71       49.47     32.39 o
  -4   3  18       62.52       52.41     36.51 o
  -3   3  18      452.57      431.68     37.10 o
  -2   3  18      221.98      194.80     21.50 o
  -1   3  18      779.98      766.50     23.84 o
   0   3  18      710.06      721.89     23.62 o
   1   3  18      209.36      206.19     15.59 o
   2   3  18      149.76      159.86     11.59 o
   3   3  18       80.10       96.25     11.21 o
   4   3  18        1.42        3.35     10.28 o
   5   3  18      214.56      174.80     10.12 o
   6   3  18      100.75       77.72     15.90 o
   7   3  18       29.55       23.56     26.50 o
   8   3  18       36.61       25.91     32.39 o
   9   3  18       16.29        5.89     31.21 o
  -6   4  18      213.80      217.31     38.87 o
  -5   4  18      405.35      382.80     41.22 o
  -4   4  18     1527.18     1531.20     63.01 o
  -3   4  18     1059.62     1050.05     50.65 o
  -2   4  18      310.56      242.64     35.34 o
  -1   4  18     2496.64     2475.27     40.89 o
   0   4  18       10.39        3.26     14.17 o
   1   4  18     2061.20     2172.12     37.55 o
   2   4  18     2064.02     2101.16     63.01 o
   3   4  18     1178.13     1160.86     23.51 o
   4   4  18      558.18      576.94     17.88 o
   5   4  18     1567.89     1582.26     23.20 o
   6   4  18      187.19      183.40      9.16 o
   7   4  18      181.15      185.51     29.45 o
   8   4  18       21.68       14.13     32.39 o
   9   4  18      227.79      198.47     32.39 o
  -5   5  18      229.36      177.27     34.16 o
  -4   5  18       47.05       57.13     36.51 o
  -3   5  18      842.98      735.57     48.29 o
  -2   5  18     1084.38     1003.53     51.24 o
  -1   5  18       25.83       12.37     29.45 o
   0   5  18      490.74      466.43     37.10 o
   1   5  18      774.90      782.68     40.05 o
   2   5  18       89.35       88.93     27.09 o
   3   5  18      721.87      740.31     50.65 o
   4   5  18     2297.15     2335.82     31.27 o
   5   5  18      427.09      436.22     16.31 o
   6   5  18      355.58      354.94     14.26 o
   7   5  18       59.88       21.20     24.15 o
   8   5  18       55.84       58.30     30.04 o
   9   5  18       71.99       85.39     31.80 o
  -4   6  18       41.68       18.26     35.34 o
  -3   6  18      163.01      153.71     35.34 o
  -2   6  18      624.16      581.86     45.94 o
  -1   6  18      127.99       87.16     30.04 o
   0   6  18      279.91      266.19     32.98 o
   1   6  18      280.28      300.35     32.98 o
   2   6  18      187.12      164.31     28.86 o
   3   6  18      458.84      408.71     32.39 o
   4   6  18        4.60        4.12     19.43 o
   5   6  18       18.79       19.18     12.08 o
   6   6  18      187.46      149.53     12.95 o
   7   6  18       29.34       30.16     11.93 o
   8   6  18       18.42       34.16     22.97 o
   9   6  18        0.22        5.89     34.75 o
  -3   7  18       17.23       28.86     35.34 o
  -2   7  18      102.06      120.14     33.57 o
  -1   7  18      556.11      550.64     45.35 o
   0   7  18       38.07       42.99     32.39 o
   1   7  18     1040.83     1077.73     48.29 o
   2   7  18     1076.73      942.87     45.35 o
   3   7  18      140.56      183.16     28.86 o
   4   7  18     1041.97     1165.48     42.99 o
   5   7  18      124.61      127.21     22.38 o
   6   7  18      113.38      150.71     17.74 o
   7   7  18      221.40      242.14     18.61 o
   8   7  18        1.02        9.42     27.68 o
   9   7  18       33.23       61.84     29.45 o
  -2   8  18       52.19       58.89     38.87 o
  -1   8  18        7.58        2.36     31.21 o
   0   8  18       51.43       32.39     31.80 o
   1   8  18       13.10       24.73     28.27 o
   2   8  18        3.38       -4.71     30.04 o
   3   8  18        7.03       12.37     27.09 o
   4   8  18       47.41       21.20     22.97 o
   5   8  18       35.24       24.73     24.15 o
   6   8  18       43.58       21.79     20.02 o
   7   8  18        3.60        8.83     19.43 o
   8   8  18       16.88       12.96     31.21 o
   9   8  18        8.58        1.77     33.57 o
   0   9  18      186.53      203.77     39.46 o
   1   9  18       79.82       57.13     28.27 o
   2   9  18      334.58      411.07     37.10 o
   3   9  18       74.10       78.33     30.04 o
   4   9  18      110.74      115.43     30.62 o
   5   9  18      200.86      219.67     31.21 o
   6   9  18       43.85       16.49     22.38 o
   7   9  18       31.99       48.29     22.38 o
   2  10  18       18.48        7.07     26.50 o
   3  10  18       26.42       32.98     32.39 o
   4  10  18        0.88       27.68     27.68 o
   5  10  18       36.66       29.45     25.91 o
   6  10  18       17.21       27.09     25.32 o
   7  10  18        9.37       10.01     22.97 o
  -6  -8  19       37.62       54.18     43.58 o
  -5  -8  19       34.29       86.57     42.40 o
  -4  -8  19        4.21      -16.49     32.39 o
  -3  -8  19       28.68       26.50     31.21 o
  -2  -8  19        1.09       10.60     37.69 o
  -1  -8  19        0.02       12.37     34.16 o
  -8  -7  19        1.76       -2.94     44.76 o
  -7  -7  19       17.24       -4.71     42.99 o
  -6  -7  19        1.36        9.42     42.99 o
  -5  -7  19       27.04       18.85     40.05 o
  -4  -7  19        0.67       25.91     38.28 o
  -3  -7  19        3.06       57.13     38.28 o
  -2  -7  19        4.63        2.94     35.92 o
  -1  -7  19       71.36       43.58     32.39 o
   0  -7  19       10.37       -4.71     32.98 o
   1  -7  19        9.15        2.96     18.36 o
  -8  -6  19      203.86      305.06     52.41 o
  -7  -6  19      162.98      203.77     47.70 o
  -6  -6  19        2.18       -8.83     35.92 o
  -5  -6  19      347.17      326.26     41.81 o
  -4  -6  19      507.31      389.87     44.17 o
  -3  -6  19       11.48      -30.04     38.28 o
  -2  -6  19      247.47      262.07     41.22 o
  -1  -6  19       46.42       26.61     14.32 o
   0  -6  19       31.98       37.07     17.00 o
   1  -6  19        4.93       12.73     19.10 o
   2  -6  19        3.31       16.96     19.36 o
  -8  -5  19       42.36       71.26     37.10 o
  -7  -5  19       59.93       47.11     38.87 o
  -6  -5  19       99.47      110.72     45.35 o
  -5  -5  19      100.48       54.18     41.81 o
  -4  -5  19        3.72       12.37     40.05 o
  -3  -5  19        0.67      -37.10     38.87 o
  -2  -5  19       61.69       53.58      8.03 o
  -1  -5  19      349.32      364.07     18.85 o
   0  -5  19        7.68       15.16     16.21 o
   1  -5  19        0.01       -4.14     18.11 o
   2  -5  19        8.35       10.75     18.31 o
   3  -5  19        1.64       16.77     19.09 o
   4  -5  19       39.74       44.76     31.80 o
  -9  -4  19      207.45      178.44     41.22 o
  -8  -4  19       55.29       84.22     38.87 o
  -7  -4  19      671.80      633.68     54.18 o
  -6  -4  19      118.34       57.13     40.05 o
  -5  -4  19        9.30       16.49     42.99 o
  -4  -4  19      765.03      772.08     55.36 o
  -3  -4  19      267.27      262.07     43.58 o
  -2  -4  19        8.84       -0.04      4.71 o
  -1  -4  19      224.40      215.63     14.54 o
   0  -4  19      315.76      285.62     18.99 o
   1  -4  19       66.57       94.68     18.07 o
   2  -4  19      160.96      135.67     20.59 o
   3  -4  19        3.77       -1.85     18.92 o
   4  -4  19       84.66       80.09     32.98 o
   5  -4  19        9.45        8.24     31.21 o
  -9  -3  19        6.86        4.71     35.34 o
  -8  -3  19      193.61      210.84     38.28 o
  -7  -3  19      293.39      310.95     43.58 o
  -6  -3  19       77.96       58.89     42.99 o
  -5  -3  19      308.81      376.91     45.35 o
  -4  -3  19     1583.50     1571.84     61.84 o
  -3  -3  19      107.10      106.01     36.51 o
  -2  -3  19     1382.09     1478.20     59.48 o
  -1  -3  19      979.93      970.33     21.70 o
   0  -3  19     2642.08     2837.18     39.84 o
   1  -3  19      484.31      471.54     17.63 o
   2  -3  19      468.49      483.06     15.08 o
   3  -3  19      137.08      140.51     13.28 o
   4  -3  19        4.43       14.33     16.56 o
   5  -3  19       36.46       12.96     30.62 o
   6  -3  19        7.58       22.97     31.21 o
  -9  -2  19       50.30       48.29     37.10 o
  -8  -2  19      135.71      123.67     35.34 o
  -7  -2  19        1.29        5.30     37.10 o
  -6  -2  19      672.55      600.11     48.29 o
  -5  -2  19       30.74       64.19     41.22 o
  -4  -2  19      121.93       99.53     40.64 o
  -3  -2  19      351.00      334.51     40.64 o
  -2  -2  19      197.49      176.68     38.28 o
  -1  -2  19      158.17      177.89     22.38 o
   0  -2  19      105.36      105.57     12.82 o
   1  -2  19        3.75        4.45     12.61 o
   2  -2  19       27.54       31.72      9.98 o
   3  -2  19       17.13       12.27     10.96 o
   4  -2  19       73.26       55.02     16.77 o
   5  -2  19       10.38       -9.42     30.62 o
   6  -2  19       37.91       -2.36     30.62 o
  -8  -1  19        6.62      -12.96     32.39 o
  -7  -1  19      875.66      895.17     51.24 o
  -6  -1  19     1193.72     1225.78     65.37 o
  -5  -1  19      167.38      158.54     12.07 o
  -4  -1  19       14.84       17.11     13.25 o
  -3  -1  19     1021.23     1096.30     17.69 o
  -2  -1  19       19.53       33.81      9.03 o
  -1  -1  19      893.19      969.06     22.50 o
   0  -1  19     1475.08     1574.95     20.66 o
   1  -1  19     1818.10     1893.92     28.23 o
   2  -1  19     1891.25     1914.66     27.59 o
   3  -1  19        8.58       10.45      9.90 o
   4  -1  19       52.99       60.88     10.91 o
   5  -1  19       97.83       99.61     13.00 o
   6  -1  19       10.73      -10.60     25.91 o
   7  -1  19       48.61       96.58     32.98 o
  -8   0  19      145.05      175.50     40.64 o
  -7   0  19       51.87       46.22     13.78 o
  -6   0  19       15.92       12.37     34.16 o
  -5   0  19       41.48       36.52     12.37 o
  -4   0  19       19.62       30.94     12.96 o
  -3   0  19        9.94        2.37      9.61 o
  -2   0  19       30.47       39.46     11.07 o
  -1   0  19       25.13       47.53     25.03 o
   0   0  19      237.53      285.43     17.58 o
   1   0  19       23.57       48.50     12.64 o
   2   0  19        0.06       14.25     10.69 o
   3   0  19       91.12       87.73     10.46 o
   4   0  19       17.38       18.69      6.67 o
   5   0  19       24.84       24.19      6.25 o
   6   0  19       19.70       24.15     30.04 o
   7   0  19        1.39       18.26     32.98 o
   8   0  19       10.42       21.79     34.75 o
  -8   1  19     1407.90     1440.51     66.55 o
  -7   1  19       28.24       33.57     32.98 o
  -6   1  19     2998.69     2994.09     84.22 o
  -5   1  19     2052.14     2150.79     51.22 o
  -4   1  19      589.35      516.85     27.67 o
  -3   1  19     1110.88     1054.76     47.11 o
  -2   1  19      245.58      271.49     37.10 o
  -1   1  19      173.70      178.44     32.98 o
   0   1  19     4315.44     4420.70     75.38 o
   1   1  19       98.57      100.47     13.72 o
   2   1  19     2333.05     2368.75     27.37 o
   3   1  19     1100.90     1112.67     16.74 o
   4   1  19       37.00       64.23     14.86 o
   5   1  19      487.45      444.00     12.94 o
   6   1  19      148.69      196.11     35.92 o
   7   1  19      101.50       41.22     25.32 o
   8   1  19      187.08      217.90     38.28 o
  -7   2  19       26.38       35.34     31.80 o
  -6   2  19        1.51       12.96     34.75 o
  -5   2  19       35.78       57.13     34.75 o
  -4   2  19       72.69       74.79     34.16 o
  -3   2  19       13.40       11.99     12.35 o
  -2   2  19       28.22       38.28     31.80 o
  -1   2  19     1147.36     1057.82     37.69 o
   0   2  19        5.61       21.45     19.33 o
   1   2  19      395.49      411.31     14.79 o
   2   2  19     2124.68     2026.99     24.81 o
   3   2  19       12.05       25.70     10.68 o
   4   2  19       44.88       33.68      9.70 o
   5   2  19      219.65      204.23      8.72 o
   6   2  19       72.55       49.47     24.15 o
   7   2  19       87.04       83.04     28.27 o
   8   2  19        1.73       15.31     33.57 o
  -6   3  19        8.70       -1.18     28.27 o
  -5   3  19     1573.54     1647.81     64.78 o
  -4   3  19      841.74      873.96     51.24 o
  -3   3  19       87.60       51.58     14.80 o
  -2   3  19     1599.20     1574.14     40.34 o
  -1   3  19     1029.15     1122.61     27.84 o
   0   3  19      466.66      423.30     20.70 o
   1   3  19     3392.70     3289.15     45.35 o
   2   3  19      120.39      108.29     12.12 o
   3   3  19     2122.22     2138.33     29.60 o
   4   3  19      307.40      335.23     18.15 o
   5   3  19       37.76       53.50     10.53 o
   6   3  19      418.29      391.64     34.16 o
   7   3  19       49.29       67.14     32.39 o
   8   3  19      195.40      156.07     37.69 o
   9   3  19       74.25       75.38     37.69 o
  -6   4  19      109.64       56.54     34.75 o
  -5   4  19       60.39       34.16     34.75 o
  -4   4  19       19.89       24.15     31.80 o
  -3   4  19     1618.70     1439.33     60.07 o
  -2   4  19      517.48      488.22     39.46 o
  -1   4  19      589.97      543.58     39.46 o
   0   4  19      575.00      531.80     34.75 o
   1   4  19       15.15        6.48     24.15 o
   2   4  19     1405.49     1357.62     34.75 o
   3   4  19     2639.62     2613.81     33.09 o
   4   4  19      205.68      197.23     14.70 o
   5   4  19      532.66      505.76     20.71 o
   6   4  19      166.99      148.02     14.43 o
   7   4  19       46.75       51.24     25.32 o
   8   4  19       28.54       26.50     32.98 o
   9   4  19       12.16      -17.08     26.50 o
  -5   5  19        2.40      -19.43     35.92 o
  -4   5  19      535.45      544.17     42.99 o
  -3   5  19       82.32       80.68     31.80 o
  -2   5  19       31.35       24.15     30.04 o
  -1   5  19       32.45       70.67     25.91 o
   0   5  19      240.41      260.30     31.21 o
   1   5  19      640.04      652.53     38.87 o
   2   5  19      463.64      468.78     32.98 o
   3   5  19        0.26        1.77     20.02 o
   4   5  19       20.51       14.16     11.85 o
   5   5  19      356.48      341.94     15.24 o
   6   5  19       17.46       14.05     11.73 o
   7   5  19       35.86       17.08     24.73 o
   8   5  19       17.84       44.17     27.09 o
   9   5  19       47.55       44.17     27.09 o
  -4   6  19      540.12      664.31     46.53 o
  -3   6  19       77.99       75.38     32.39 o
  -2   6  19     1002.95     1004.71     52.41 o
  -1   6  19       92.29      111.90     30.04 o
   0   6  19      371.05      398.11     34.16 o
   1   6  19      773.67      815.66     41.81 o
   2   6  19        0.60       16.49     25.91 o
   3   6  19      926.97     1020.02     41.81 o
   4   6  19      725.29      674.91     33.57 o
   5   6  19       72.47       80.66     14.92 o
   6   6  19      317.10      352.79     18.41 o
   7   6  19      132.22      139.58     28.27 o
   8   6  19       27.08       20.61     31.21 o
   9   6  19       61.95       70.67     34.16 o
  -3   7  19       49.41       12.96     32.39 o
  -2   7  19       23.88       48.29     34.75 o
  -1   7  19       17.34       42.40     31.80 o
   0   7  19       25.54       40.64     31.21 o
   1   7  19        7.93       11.78     28.86 o
   2   7  19       82.26       58.89     27.68 o
   3   7  19       65.64       42.99     25.91 o
   4   7  19        1.19       -7.07     21.79 o
   5   7  19        1.94        4.12     20.02 o
   6   7  19      161.85      120.84     18.85 o
   7   7  19       19.57       27.24     13.62 o
   8   7  19        7.85      -20.61     33.57 o
   9   7  19       28.75       15.90     33.57 o
  -2   8  19      212.77      200.23     38.87 o
  -1   8  19      198.50      194.93     33.57 o
   0   8  19       73.36       71.26     30.04 o
   1   8  19      311.91      382.21     40.05 o
   2   8  19      368.29      339.22     37.10 o
   3   8  19       18.04       26.50     26.50 o
   4   8  19      502.86      556.53     36.51 o
   5   8  19      269.30      270.91     30.04 o
   6   8  19       11.50       21.79     21.20 o
   7   8  19      355.42      355.12     26.50 o
   8   8  19        0.88       10.60     30.62 o
   0   9  19       48.06       51.83     33.57 o
   1   9  19       23.11        5.30     26.50 o
   2   9  19       20.16       20.61     24.73 o
   3   9  19       16.77       78.33     28.27 o
   4   9  19        5.86       -3.53     28.27 o
   5   9  19       17.25       29.45     25.32 o
   6   9  19      191.16      227.91     28.27 o
   7   9  19        0.56        3.53     20.61 o
   3  10  19      101.23       65.96     32.98 o
   4  10  19        2.49        4.12     26.50 o
   5  10  19      232.00      251.47     32.98 o
   6  10  19       68.19       47.11     24.15 o
  -5  -8  20        0.26      -27.09     41.81 o
  -4  -8  20        8.71       -4.12     31.21 o
  -3  -8  20        7.09       20.02     32.98 o
  -2  -8  20       11.13       29.45     36.51 o
  -7  -7  20       52.83       31.80     42.40 o
  -6  -7  20       17.74       17.67     31.21 o
  -5  -7  20      137.21      126.62     38.87 o
  -4  -7  20       44.48       33.57     40.05 o
  -3  -7  20       61.94       78.92     41.22 o
  -2  -7  20       13.38       30.62     35.34 o
  -1  -7  20        1.19        2.94     35.92 o
   0  -7  20       29.43       48.29     32.98 o
  -8  -6  20       23.67       -5.30     43.58 o
  -7  -6  20       70.98       94.23     37.10 o
  -6  -6  20       14.37       50.65     42.40 o
  -5  -6  20        1.50        0.00     40.05 o
  -4  -6  20      121.55       72.44     34.75 o
  -3  -6  20       31.63       -6.48     40.05 o
  -2  -6  20        6.47       -2.94     37.10 o
  -1  -6  20       53.54       45.94     34.16 o
   0  -6  20        6.01        9.77     16.21 o
   1  -6  20        8.37       10.50     17.83 o
   2  -6  20        9.91        9.88     20.17 o
  -8  -5  20       74.90       80.09     40.05 o
  -7  -5  20       24.75       22.38     43.58 o
  -6  -5  20      284.93      297.41     41.81 o
  -5  -5  20      168.57      178.44     43.58 o
  -4  -5  20      595.76      522.38     45.35 o
  -3  -5  20       34.34      -18.26     40.05 o
  -2  -5  20       22.24       96.58     39.46 o
  -1  -5  20        2.23        3.31     12.46 o
   0  -5  20       19.53       15.61     15.44 o
   1  -5  20        4.04        0.80     17.43 o
   2  -5  20       26.88       25.95     19.03 o
   3  -5  20        1.29       -0.76     18.27 o
  -8  -4  20      165.92      196.70     42.40 o
  -7  -4  20      131.26      130.74     44.76 o
  -6  -4  20      132.06      140.16     35.34 o
  -5  -4  20      191.38      191.40     44.76 o
  -4  -4  20       39.35       31.80     38.28 o
  -3  -4  20      432.22      490.57     48.29 o
  -2  -4  20        1.94        3.37      3.53 o
  -1  -4  20      119.11       99.39     13.12 o
   0  -4  20      362.59      341.02     19.98 o
   1  -4  20      407.82      343.77     32.98 o
   2  -4  20       74.84       77.69     19.45 o
   3  -4  20      186.50      175.44     22.48 o
   4  -4  20       44.34       85.39     31.21 o
  -8  -3  20      124.07      118.96     33.57 o
  -7  -3  20       30.82       72.44     32.98 o
  -6  -3  20      244.92      188.46     43.58 o
  -5  -3  20      732.42      743.81     56.54 o
  -4  -3  20     1239.08     1295.64     64.19 o
  -3  -3  20      588.70      549.47     47.70 o
  -2  -3  20       90.54       90.11     38.28 o
  -1  -3  20      131.69      147.46     15.31 o
   0  -3  20        8.03       10.94     15.22 o
   1  -3  20      112.91      126.47     18.41 o
   2  -3  20      176.95      211.30     15.04 o
   3  -3  20        0.08        3.98     18.27 o
   4  -3  20       10.30       24.33     17.68 o
   5  -3  20        0.33        4.71     28.27 o
  -8  -2  20       33.69       35.34     34.75 o
  -7  -2  20      885.32      937.57     53.59 o
  -6  -2  20      131.65      183.74     41.22 o
  -5  -2  20     2602.16     2868.06     84.81 o
  -4  -2  20      523.84      537.69     48.88 o
  -3  -2  20       93.90      108.95     30.62 o
  -2  -2  20        3.79       -1.77     30.04 o
  -1  -2  20      171.97      171.94     12.62 o
   0  -2  20      252.07      245.88     16.57 o
   1  -2  20      937.92      942.77     22.35 o
   2  -2  20      821.07      743.63     17.02 o
   3  -2  20      263.12      293.67     12.17 o
   4  -2  20      380.88      418.55     22.35 o
   5  -2  20       20.44       15.31     30.62 o
   6  -2  20        3.41       15.31     27.09 o
  -8  -1  20      203.72      194.93     35.34 o
  -7  -1  20       75.64       52.41     34.75 o
  -6  -1  20      160.69      140.16     32.39 o
  -5  -1  20      795.55      738.35     20.32 o
  -4  -1  20        1.27       -1.67      5.23 o
  -3  -1  20       53.22       55.19     11.78 o
  -2  -1  20      194.36      193.70     12.66 o
  -1  -1  20        5.63       16.83     12.03 o
   0  -1  20       57.94       53.53     13.89 o
   1  -1  20      268.71      259.79     16.00 o
   2  -1  20      125.06      137.10     12.19 o
   3  -1  20       53.02       54.18     11.29 o
   4  -1  20       34.42       44.95     14.99 o
   5  -1  20       20.64       65.37     28.86 o
   6  -1  20       14.17       17.67     29.45 o
   7  -1  20        2.44        1.18     33.57 o
  -8   0  20      539.00      544.76     53.59 o
  -7   0  20       77.70       55.29     23.46 o
  -6   0  20     2715.79     2710.82     81.86 o
  -5   0  20      310.06      290.93     41.22 o
  -4   0  20     2715.55     2749.74     34.87 o
  -3   0  20     2144.41     2213.42     30.74 o
  -2   0  20     1114.93     1021.13     23.07 o
  -1   0  20     2951.76     2923.01     37.98 o
   0   0  20     1558.14     1697.61     32.39 o
   1   0  20     1378.17     1346.43     32.31 o
   2   0  20     1840.81     1858.78     24.54 o
   3   0  20       91.98       89.84     11.68 o
   4   0  20       93.37      102.11      7.89 o
   5   0  20      289.36      308.01     33.57 o
   6   0  20      133.03      130.15     29.45 o
   7   0  20        0.64       11.78     27.09 o
  -7   1  20        1.04        2.36     32.98 o
  -6   1  20       32.92       48.29     30.62 o
  -5   1  20        1.87      -10.67     24.56 o
  -4   1  20       17.57       18.73     23.92 o
  -3   1  20        9.24        2.94     31.21 o
  -2   1  20       22.02       45.94     28.27 o
  -1   1  20        3.94       10.01     25.91 o
   0   1  20        5.11       81.27     30.62 o
   1   1  20     1518.76     1476.21     24.57 o
   2   1  20      208.48      219.03     13.53 o
   3   1  20       67.98       70.65     10.68 o
   4   1  20       34.41       45.89      9.43 o
   5   1  20      134.96      102.84      8.49 o
   6   1  20       25.75       15.31     23.56 o
   7   1  20        4.62       -8.83     31.80 o
   8   1  20        0.22       14.72     33.57 o
  -7   2  20      418.16      404.59     42.40 o
  -6   2  20       15.36       10.01     33.57 o
  -5   2  20     2875.04     2888.68     84.22 o
  -4   2  20       15.87       -1.40     13.97 o
  -3   2  20      927.53      979.49     38.87 o
  -2   2  20     1141.33     1182.66     28.17 o
  -1   2  20      133.33      118.98     13.99 o
   0   2  20     1920.19     1947.86     32.14 o
   1   2  20     1581.77     1692.24     30.88 o
   2   2  20      109.62      100.51     12.08 o
   3   2  20     3457.24     3474.61     43.40 o
   4   2  20       84.87       84.71     10.50 o
   5   2  20      503.85      534.67     12.21 o
   6   2  20      104.93       68.32     30.62 o
   7   2  20        0.34      -14.72     30.62 o
   8   2  20        7.08        1.18     26.50 o
  -6   3  20      343.36      258.54     41.81 o
  -5   3  20       21.59       30.62     35.34 o
  -4   3  20      235.90      163.72     30.62 o
  -3   3  20      395.73      334.51     39.46 o
  -2   3  20       35.42       43.37     13.02 o
  -1   3  20     1650.61     1523.40     53.30 o
   0   3  20      189.84      197.68     25.03 o
   1   3  20       97.34       98.10     16.52 o
   2   3  20      357.67      344.37     14.69 o
   3   3  20     1534.74     1509.04     26.76 o
   4   3  20      143.67      165.06     12.80 o
   5   3  20       64.48       58.78      9.14 o
   6   3  20       12.88        3.53     28.27 o
   7   3  20       17.36       47.11     32.98 o
   8   3  20       12.25       -1.77     32.98 o
  -5   4  20      321.58      313.90     38.28 o
  -4   4  20     1455.58     1498.23     65.37 o
  -3   4  20      310.92      283.27     40.64 o
  -2   4  20      471.71      608.95     42.40 o
  -1   4  20      428.22      344.52     34.16 o
   0   4  20        9.83       -4.71     28.27 o
   1   4  20     1012.94     1124.85     45.35 o
   2   4  20      467.70      502.35     32.39 o
   3   4  20      398.50      416.43     17.97 o
   4   4  20     1544.20     1611.29     26.57 o
   5   4  20      121.12      129.63     12.08 o
   6   4  20      200.56      202.73     13.25 o
   7   4  20       58.51       68.90     27.09 o
   8   4  20        4.04       -8.83     32.98 o
   9   4  20       99.30       65.37     30.04 o
  -5   5  20      180.61      180.80     36.51 o
  -4   5  20       16.32       91.28     37.10 o
  -3   5  20      576.04      575.97     46.53 o
  -2   5  20      749.78      750.29     48.29 o
  -1   5  20      102.66       87.75     32.39 o
   0   5  20      866.24      865.13     45.35 o
   1   5  20      236.72      216.14     28.86 o
   2   5  20      459.04      459.36     32.39 o
   3   5  20      687.14      689.04     34.16 o
   4   5  20       53.57       53.20     12.54 o
   5   5  20       75.14       89.75     12.02 o
   6   5  20      214.13      197.26     14.85 o
   7   5  20       29.60       10.60     28.27 o
   8   5  20       79.66      103.06     28.27 o
   9   5  20        1.88       38.28     28.27 o
  -4   6  20       98.91       85.98     41.81 o
  -3   6  20      175.20      136.04     37.69 o
  -2   6  20        1.20        3.53     32.98 o
  -1   6  20      118.56      169.02     35.92 o
   0   6  20      507.21      511.19     42.40 o
   1   6  20      278.77      286.22     31.21 o
   2   6  20      357.67      315.07     31.80 o
   3   6  20      145.15      139.58     27.09 o
   4   6  20      282.37      297.41     27.68 o
   5   6  20       35.96       22.53     14.77 o
   6   6  20       61.09       59.22     14.70 o
   7   6  20      174.66      203.18     36.51 o
   8   6  20       18.31       14.72     31.80 o
   9   6  20        1.22       -6.48     27.09 o
  -3   7  20        4.84       15.31     31.21 o
  -2   7  20      671.21      631.92     45.94 o
  -1   7  20      440.07      414.01     40.05 o
   0   7  20        1.31        4.12     24.73 o
   1   7  20      742.09      767.37     45.35 o
   2   7  20       48.71       45.35     24.15 o
   3   7  20      393.09      488.81     36.51 o
   4   7  20      616.67      577.74     35.34 o
   5   7  20        9.05        8.24     19.43 o
   6   7  20      176.11      241.24     19.89 o
   7   7  20      117.74      160.78     37.10 o
   8   7  20       24.35       27.09     27.68 o
  -1   8  20       13.03       25.91     35.92 o
   0   8  20        0.02       -0.59     29.45 o
   1   8  20       13.45      -15.90     31.80 o
   2   8  20        5.72       11.19     27.68 o
   3   8  20        4.10       14.72     24.73 o
   4   8  20       59.55       25.32     24.73 o
   5   8  20       39.95       83.04     25.91 o
   6   8  20       24.82       16.49     20.61 o
   8   8  20        0.02        7.07     32.39 o
   1   9  20      163.16      154.30     36.51 o
   2   9  20      280.68      296.23     37.69 o
   3   9  20       68.17       16.49     24.73 o
   4   9  20      161.98      216.72     34.16 o
   5   9  20      167.45      170.79     30.62 o
   6   9  20       86.72       59.48     23.56 o
  -6  -7  21        2.24      -25.91     46.53 o
  -5  -7  21        2.97        8.83     37.69 o
  -4  -7  21        9.95        4.12     41.22 o
  -3  -7  21       18.66       37.69     41.22 o
  -2  -7  21       49.82       58.89     34.16 o
  -1  -7  21        2.92        2.94     34.75 o
   0  -7  21        1.18       -1.77     32.39 o
  -7  -6  21      473.56      492.93     59.48 o
  -6  -6  21       29.91       24.73     40.05 o
  -5  -6  21      147.23      108.95     42.40 o
  -4  -6  21       89.15       80.09     41.81 o
  -3  -6  21       24.94       67.73     42.40 o
  -2  -6  21       40.12       55.95     37.10 o
  -1  -6  21        5.85        5.89     37.10 o
   0  -6  21       15.79       64.19     35.34 o
   1  -6  21        3.11        0.59     32.39 o
  -8  -5  21       62.71      104.24     45.35 o
  -7  -5  21        0.11       -5.89     40.64 o
  -6  -5  21        5.57       15.90     42.99 o
  -5  -5  21       47.38       27.68     42.40 o
  -4  -5  21       11.58       48.29     42.99 o
  -3  -5  21       85.47       65.96     41.22 o
  -2  -5  21        9.05        2.36     39.46 o
  -1  -5  21      184.22      136.63     34.75 o
   0  -5  21      111.94      115.67     17.12 o
   1  -5  21      147.17      123.14     19.79 o
   2  -5  21        0.31      -10.90     18.50 o
   3  -5  21       22.77       21.20     29.45 o
  -8  -4  21        0.37       21.20     35.34 o
  -7  -4  21      322.63      306.24     47.70 o
  -6  -4  21      563.40      488.81     50.65 o
  -5  -4  21      512.55      583.62     52.41 o
  -4  -4  21      812.84      800.35     58.89 o
  -3  -4  21      116.26      114.84     35.92 o
  -2  -4  21       99.19      127.21     34.16 o
  -1  -4  21      166.01      157.03     13.74 o
   0  -4  21       10.37       10.62     17.37 o
   1  -4  21      230.94      227.97     20.26 o
   2  -4  21       10.10        1.57     18.25 o
   3  -4  21       81.98       95.87     20.41 o
   4  -4  21       20.48        5.30     27.09 o
  -8  -3  21      255.56      223.20     44.17 o
  -7  -3  21      169.69      206.12     36.51 o
  -6  -3  21        8.95       41.81     37.69 o
  -5  -3  21      969.68      992.34     62.43 o
  -4  -3  21      233.49      219.08     44.76 o
  -3  -3  21      991.04      911.66     56.54 o
  -2  -3  21      361.34      380.45     42.99 o
  -1  -3  21        0.29        5.28     14.13 o
   0  -3  21      100.76      118.95     15.85 o
   1  -3  21        0.29        4.85     16.58 o
   2  -3  21      107.26      111.29     19.52 o
   3  -3  21       72.59       73.09     18.31 o
   4  -3  21        6.74       11.19     28.86 o
   5  -3  21       15.60      -15.90     27.68 o
  -8  -2  21      208.82      202.00     40.64 o
  -7  -2  21        6.33       32.39     34.75 o
  -6  -2  21      457.62      426.97     47.11 o
  -5  -2  21      298.40      299.17     45.35 o
  -4  -2  21      618.91      630.74     50.65 o
  -3  -2  21      312.71      279.15     42.40 o
  -2  -2  21       91.09       89.52     37.10 o
  -1  -2  21       12.20       29.32     14.72 o
   0  -2  21       79.97       84.89     13.64 o
   1  -2  21        0.51       -0.37     16.85 o
   2  -2  21      196.40      194.85     20.39 o
   3  -2  21      168.48      150.15     19.78 o
   4  -2  21       10.87        3.63     15.56 o
   5  -2  21       31.46       39.46     29.45 o
   6  -2  21       10.80       -1.77     25.91 o
  -8  -1  21       28.33        0.00     33.57 o
  -7  -1  21      388.93      412.84     43.58 o
  -6  -1  21     1027.45     1146.64     60.66 o
  -5  -1  21      339.86      283.86     42.99 o
  -4  -1  21     4088.35     3728.21    192.28 o
  -3  -1  21     1399.88     1424.09     35.34 o
  -2  -1  21     2435.19     2447.12     35.34 o
  -1  -1  21      816.84      875.28     22.77 o
   0  -1  21        5.95        7.03     11.69 o
   1  -1  21      752.65      803.32     19.96 o
   2  -1  21      344.91      348.24     19.98 o
   3  -1  21       48.94       42.83     11.76 o
   4  -1  21       44.54       62.44     14.99 o
   5  -1  21       77.69       64.78     29.45 o
   6  -1  21        7.15       34.75     31.21 o
  -7   0  21        8.39       13.39     21.36 o
  -6   0  21       10.69       14.72     27.09 o
  -5   0  21       59.58       60.66     32.39 o
  -4   0  21       10.18        4.14     19.43 o
  -3   0  21        0.93        1.94      9.59 o
  -2   0  21      372.36      369.82     16.22 o
  -1   0  21        1.27       60.38     13.93 o
   0   0  21        7.33       37.49     14.05 o
   1   0  21      608.12      611.65     16.20 o
   2   0  21      191.46      212.75     13.56 o
   3   0  21       71.24       79.75     12.03 o
   4   0  21       45.43       49.31     10.47 o
   5   0  21        8.41        3.53     28.27 o
   6   0  21       53.13       60.66     30.62 o
   7   0  21        0.22        9.42     28.86 o
  -7   1  21       87.20       63.60     35.92 o
  -6   1  21      703.21      739.10     50.06 o
  -5   1  21      836.31      920.06     38.44 o
  -4   1  21     1062.59     1069.42     40.81 o
  -3   1  21     3373.45     3469.36     84.81 o
  -2   1  21      334.91      333.33     37.69 o
  -1   1  21     2395.83     2442.86     68.32 o
   0   1  21     2058.66     2252.05     62.43 o
   1   1  21      186.34      225.35     17.06 o
   2   1  21     1088.57     1138.55     18.62 o
   3   1  21      959.43     1016.85     18.59 o
   4   1  21        0.25        3.60      8.96 o
   5   1  21      534.33      527.09     38.87 o
   6   1  21       84.90      100.12     33.57 o
   7   1  21        6.30       27.09     24.73 o
  -6   2  21       44.15       68.32     36.51 o
  -5   2  21      108.19      117.20     35.92 o
  -4   2  21      100.58       97.76     37.10 o
  -3   2  21       12.94       13.11     13.11 o
  -2   2  21        4.02        6.73     12.47 o
  -1   2  21      266.24      230.94     15.60 o
   0   2  21       47.42       54.46     13.29 o
   1   2  21        3.24       13.19     14.57 o
   2   2  21        2.77        6.42     11.22 o
   3   2  21      438.74      447.10     17.83 o
   4   2  21       19.83       18.66     10.10 o
   5   2  21        0.08        1.30     12.07 o
   6   2  21        0.02        5.30     25.32 o
   7   2  21       20.54       44.17     31.21 o
   8   2  21       14.61       14.13     32.98 o
  -6   3  21       69.59       58.30     39.46 o
  -5   3  21     1021.35      923.43     57.71 o
  -4   3  21      390.65      383.39     41.22 o
  -3   3  21      966.61      980.56     53.59 o
  -2   3  21     4820.49     4380.59     61.54 o
  -1   3  21      141.91      111.22     15.52 o
   0   3  21     2932.14     2741.32     42.59 o
   1   3  21     1457.04     1530.17     33.24 o
   2   3  21      327.78      295.84     20.53 o
   3   3  21     1597.04     1717.14     48.76 o
   4   3  21        6.33       19.68     10.96 o
   5   3  21        0.21        8.06     10.76 o
   6   3  21      344.64      378.09     37.69 o
   7   3  21       39.22       15.31     30.04 o
   8   3  21       20.88       38.87     29.45 o
  -5   4  21        0.33      -16.49     37.10 o
  -4   4  21      249.91      295.64     40.64 o
  -3   4  21      384.21      351.59     40.05 o
  -2   4  21      128.57      117.20     36.51 o
  -1   4  21      556.62      541.81     41.81 o
   0   4  21      559.45      512.95     38.87 o
   1   4  21        0.08       20.02     24.73 o
   2   4  21      607.45      588.92     33.57 o
   3   4  21      149.32      140.03     17.97 o
   4   4  21        7.45       15.58     11.52 o
   5   4  21      212.70      205.29     13.10 o
   6   4  21        6.96       27.09     29.45 o
   7   4  21       78.46       63.60     28.86 o
   8   4  21       19.19       -8.83     30.62 o
  -4   5  21      333.54      338.04     43.58 o
  -3   5  21       27.05        4.12     34.16 o
  -2   5  21      440.54      405.77     38.87 o
  -1   5  21     2053.37     1952.29     63.60 o
   0   5  21        5.52       24.15     25.91 o
   1   5  21     1186.92     1199.64     49.47 o
   2   5  21      349.46      328.03     31.80 o
   3   5  21      120.44      143.70     24.73 o
   4   5  21      399.36      478.66     27.09 o
   5   5  21       25.39       29.49     13.40 o
   6   5  21        5.27        8.01     11.37 o
   7   5  21      274.54      276.21     37.10 o
   8   5  21       24.41       31.21     27.68 o
  -3   6  21      219.01      211.42     35.92 o
  -2   6  21      879.52      789.16     50.65 o
  -1   6  21       15.76       14.13     25.32 o
   0   6  21      769.98      745.58     44.76 o
   1   6  21      293.41      326.85     36.51 o
   2   6  21       19.55       33.57     23.56 o
   3   6  21      743.50      799.17     38.28 o
   4   6  21       99.92       85.98     22.97 o
   5   6  21      135.86      160.61     17.32 o
   6   6  21      140.15      150.95     17.96 o
   7   6  21       25.86       33.57     32.39 o
   8   6  21       39.54       70.08     33.57 o
  -2   7  21        0.37       11.78     34.16 o
  -1   7  21       29.06       51.24     34.75 o
   0   7  21      130.85      108.95     34.75 o
   1   7  21        9.97        8.83     24.73 o
   2   7  21       89.24       51.24     28.27 o
   3   7  21       36.94       10.01     27.09 o
   4   7  21        5.89       15.90     22.97 o
   5   7  21      181.60      181.39     24.15 o
   6   7  21      131.95       99.53     20.02 o
   7   7  21      146.47      169.61     34.16 o
   8   7  21        0.44       -5.30     31.80 o
  -1   8  21      188.65      160.19     37.69 o
   0   8  21      131.37      100.71     36.51 o
   1   8  21      219.04      209.07     32.39 o
   2   8  21      111.43      118.96     28.86 o
   3   8  21      278.00      320.38     32.98 o
   4   8  21      553.08      581.86     38.87 o
   5   8  21       78.66       48.29     24.73 o
   6   8  21       52.90      111.31     22.97 o
   1   9  21       24.39      -14.72     32.39 o
   2   9  21        3.36        0.59     32.98 o
   3   9  21        4.91       32.39     28.27 o
   4   9  21        9.60      -13.55     27.09 o
   5   9  21        1.77       16.49     27.68 o
   6   9  21        5.16      -10.01     22.38 o
  -5  -7  22       28.89       14.72     46.53 o
  -4  -7  22        0.45       52.41     42.40 o
  -3  -7  22       33.04       53.00     42.99 o
  -2  -7  22        6.92        4.12     31.80 o
  -1  -7  22       18.16       35.92     32.39 o
  -7  -6  22        2.86       19.43     45.94 o
  -6  -6  22       46.20       63.60     45.35 o
  -5  -6  22        3.13      -15.90     33.57 o
  -4  -6  22       16.11       -5.89     41.81 o
  -3  -6  22      124.25      104.24     44.17 o
  -2  -6  22       12.28       -5.30     36.51 o
  -1  -6  22        8.66       17.08     37.10 o
   0  -6  22        6.68       28.86     33.57 o
   1  -6  22        0.21       -8.24     31.80 o
  -7  -5  22      318.39      242.05     42.99 o
  -6  -5  22      117.51      114.25     44.17 o
  -5  -5  22       13.97       11.19     34.75 o
  -4  -5  22      145.32      100.12     43.58 o
  -3  -5  22       74.09       77.15     40.64 o
  -2  -5  22      131.47      156.65     43.58 o
  -1  -5  22        3.82        5.30     34.16 o
   0  -5  22       19.76       35.34     34.16 o
   1  -5  22       83.72       76.36     18.28 o
   2  -5  22        0.00       -8.44     19.03 o
  -7  -4  22        0.09       20.02     40.64 o
  -6  -4  22      137.54      170.20     45.35 o
  -5  -4  22       67.22       78.92     44.76 o
  -4  -4  22        4.22        5.30     35.34 o
  -3  -4  22      734.78      666.07     54.77 o
  -2  -4  22       16.28       -7.07     35.34 o
  -1  -4  22       23.30       20.41     10.68 o
   0  -4  22       39.61       40.22     14.54 o
   1  -4  22       61.54       55.67     17.74 o
   2  -4  22       55.25       41.62     17.97 o
   3  -4  22        6.37       15.11     19.10 o
  -8  -3  22       24.54       58.30     38.28 o
  -7  -3  22      209.21      191.99     38.28 o
  -6  -3  22      152.77      173.14     41.22 o
  -5  -3  22        0.33       13.55     39.46 o
  -4  -3  22      598.29      559.48     47.70 o
  -3  -3  22      192.19      170.20     41.22 o
  -2  -3  22       20.73       45.94     32.98 o
  -1  -3  22      173.20      157.48     20.32 o
   0  -3  22       11.27        9.90     13.97 o
   1  -3  22       25.35       53.29     23.26 o
   2  -3  22      129.83      111.34     19.24 o
   3  -3  22       25.82       24.07     18.27 o
   4  -3  22       11.25       32.39     24.73 o
  -7  -2  22      584.95      617.78     53.59 o
  -6  -2  22        1.82       17.67     32.39 o
  -5  -2  22     1092.37     1120.14     61.84 o
  -4  -2  22      659.19      732.62     51.83 o
  -3  -2  22       25.02       53.59     38.28 o
  -2  -2  22     1029.29     1047.11     54.18 o
  -1  -2  22      623.10      657.77     20.02 o
   0  -2  22       20.70       12.01     12.99 o
   1  -2  22      739.41      722.42     26.15 o
   2  -2  22       24.45       14.40     17.83 o
   3  -2  22      180.48      238.74     20.19 o
   4  -2  22        2.13        5.51     15.68 o
   5  -2  22       37.15       19.43     30.62 o
  -7  -1  22        0.04       12.96     33.57 o
  -6  -1  22       29.96       66.55     33.57 o
  -5  -1  22      329.49      323.91     44.76 o
  -4  -1  22       98.81      137.81     35.92 o
  -3  -1  22      191.25      170.36     20.32 o
  -2  -1  22       42.85       46.01     11.19 o
  -1  -1  22       48.19       43.38     12.64 o
   0  -1  22      736.79      746.12     40.34 o
   1  -1  22      515.07      507.86     20.87 o
   2  -1  22      127.31      143.33     18.94 o
   3  -1  22        1.08      -11.42     11.42 o
   4  -1  22       50.19       65.49     16.56 o
   5  -1  22        7.29        6.48     27.09 o
   6  -1  22        0.70        8.83     31.21 o
  -7   0  22      731.93      747.65     36.77 o
  -6   0  22      556.24      577.52     34.15 o
  -5   0  22       65.77       67.73     37.10 o
  -4   0  22     3503.28     3446.98     90.69 o
  -3   0  22     1141.74     1145.98     48.00 o
  -2   0  22      174.36      137.12     13.40 o
  -1   0  22     1590.40     1551.82     57.13 o
   0   0  22      596.27      637.82     22.38 o
   1   0  22      721.96      720.35     19.58 o
   2   0  22      248.44      285.06     14.88 o
   3   0  22       24.56       26.80     11.92 o
   4   0  22        4.99       -1.66     10.33 o
   5   0  22      275.12      291.52     36.51 o
   6   0  22        2.31       24.73     30.62 o
   7   0  22       55.30       55.95     34.16 o
  -7   1  22       12.62        2.36     30.04 o
  -6   1  22        1.32       22.97     37.69 o
  -5   1  22       32.02       30.83     20.17 o
  -4   1  22       10.06        5.58     19.94 o
  -3   1  22        1.17       15.69     23.14 o
  -2   1  22       15.17       20.61     29.45 o
  -1   1  22        0.34       25.91     25.91 o
   0   1  22       41.80       76.57     15.15 o
   1   1  22      128.10      131.94     13.56 o
   2   1  22      704.54      700.24     15.97 o
   3   1  22      410.21      363.25     14.04 o
   4   1  22       30.89       44.77     13.26 o
   5   1  22       10.09        5.30     25.91 o
   6   1  22       16.45       15.90     30.04 o
   7   1  22        0.21      -20.02     31.80 o
  -6   2  22      595.21      594.81     52.41 o
  -5   2  22      704.30      739.69     53.00 o
  -4   2  22      517.84      512.95     49.47 o
  -3   2  22     3426.17     3344.76     60.95 o
  -2   2  22     1357.18     1543.19     80.39 o
  -1   2  22      820.60      802.13     32.10 o
   0   2  22     2533.65     2421.32     39.75 o
   1   2  22      164.11      215.53     32.39 o
   2   2  22     1118.79     1018.26     28.28 o
   3   2  22       60.04       82.34     13.20 o
   4   2  22       31.02       21.31     10.19 o
   5   2  22       63.31       69.59     10.91 o
   6   2  22      117.42      129.56     33.57 o
   7   2  22        0.50       12.37     25.91 o
  -6   3  22      201.00      247.94     45.35 o
  -5   3  22        5.81       11.78     37.10 o
  -4   3  22      305.05      316.84     39.46 o
  -3   3  22       72.63       78.92     36.51 o
  -2   3  22      322.51      300.94     34.75 o
  -1   3  22      273.16      245.97     18.01 o
   0   3  22        6.82       11.89     15.07 o
   1   3  22       69.85       81.86     26.50 o
   2   3  22      164.28      134.27     25.91 o
   3   3  22       96.38      100.45     14.02 o
   4   3  22      344.95      299.84     15.10 o
   5   3  22       17.41       24.38     11.78 o
   6   3  22        5.89       10.01     26.50 o
   7   3  22       57.37       44.76     26.50 o
   8   3  22        7.54       -9.42     28.86 o
  -5   4  22      318.54      298.58     46.53 o
  -4   4  22      371.64      363.37     38.87 o
  -3   4  22      395.96      404.59     38.28 o
  -2   4  22      913.12      939.92     53.59 o
  -1   4  22      408.22      457.59     41.81 o
   0   4  22       49.38      103.65     28.86 o
   1   4  22     2095.28     1974.08     58.30 o
   2   4  22       98.39       87.75     26.50 o
   3   4  22      461.02      397.05     21.78 o
   4   4  22      558.16      588.36     19.03 o
   5   4  22       11.84        3.43     12.41 o
   6   4  22      137.77      163.13     34.16 o
   7   4  22       61.42       51.83     31.21 o
   8   4  22        0.20      -24.73     26.50 o
  -4   5  22       50.48       53.59     30.62 o
  -3   5  22      547.49      547.11     43.58 o
  -2   5  22      169.64      154.30     37.10 o
  -1   5  22      220.12      264.43     37.69 o
   0   5  22      670.44      757.36     45.94 o
   1   5  22        3.90        8.83     24.73 o
   2   5  22      338.38      386.92     32.39 o
   3   5  22      274.48      300.35     28.86 o
   4   5  22       75.11       92.06     18.85 o
   5   5  22      212.27      240.65     17.98 o
   6   5  22      100.13      119.55     31.80 o
   7   5  22      138.27      146.64     35.34 o
   8   5  22       65.45       67.14     29.45 o
  -3   6  22        9.01      -12.96     32.98 o
  -2   6  22       93.40       58.89     37.10 o
  -1   6  22      262.01      237.93     38.28 o
   0   6  22      388.15      388.10     40.64 o
   1   6  22       56.37       39.46     25.32 o
   2   6  22      303.03      289.75     33.57 o
   3   6  22       33.37       32.39     22.97 o
   4   6  22      315.80      306.24     28.27 o
   5   6  22       32.24       47.59     15.68 o
   6   6  22       20.33        6.76     13.55 o
   7   6  22       69.98       57.13     31.21 o
   8   6  22       29.12       20.02     30.62 o
  -2   7  22      635.15      732.62     49.47 o
  -1   7  22       26.88       35.34     31.21 o
   0   7  22      112.17      201.41     32.98 o
   1   7  22      383.65      460.54     41.22 o
   2   7  22       16.00       27.68     28.27 o
   3   7  22      261.44      305.65     32.39 o
   4   7  22      155.51      174.91     28.86 o
   5   7  22      110.51      108.36     22.97 o
   6   7  22      274.06      322.14     25.32 o
   7   7  22       19.02       26.50     30.62 o
   0   8  22       56.52       17.67     27.68 o
   1   8  22       54.08       33.57     33.57 o
   2   8  22       35.45       25.91     30.62 o
   3   8  22       26.68       98.35     30.62 o
   4   8  22       39.24       27.09     27.68 o
   5   8  22       15.79        1.77     22.97 o
   6   8  22        3.29       20.02     21.20 o
   2   9  22      121.75      134.27     30.04 o
   3   9  22        0.90        8.24     31.21 o
   4   9  22      247.86      324.50     34.75 o
   5   9  22       78.78       83.63     27.09 o
  -3  -7  23       30.08       65.37     42.99 o
  -6  -6  23        7.15       -1.77     41.22 o
  -5  -6  23      266.80      315.66     52.41 o
  -4  -6  23       14.85       19.43     40.05 o
  -3  -6  23       66.30       77.15     42.99 o
  -2  -6  23      103.85      109.54     38.87 o
  -1  -6  23        5.33        0.00     35.92 o
   0  -6  23       22.56       17.08     36.51 o
  -7  -5  23        3.86       -8.24     41.22 o
  -6  -5  23      117.84      106.01     41.22 o
  -5  -5  23        0.22       10.60     43.58 o
  -4  -5  23       12.77       27.68     31.80 o
  -3  -5  23       24.30       25.91     32.98 o
  -2  -5  23       61.60       70.67     42.40 o
  -1  -5  23       82.01       65.96     37.69 o
   0  -5  23       30.40        8.83     35.92 o
   1  -5  23       17.77      -14.72     33.57 o
   2  -5  23        1.05      -11.19     30.62 o
  -7  -4  23      217.71      184.33     42.99 o
  -6  -4  23       68.47        1.18     41.81 o
  -5  -4  23       35.02       28.86     34.75 o
  -4  -4  23      455.41      489.40     53.59 o
  -3  -4  23       12.86       14.72     41.22 o
  -2  -4  23      303.43      289.16     45.94 o
  -1  -4  23       69.33       31.21     38.87 o
   0  -4  23       12.71       16.41     14.01 o
   1  -4  23       41.09       38.12     17.39 o
   2  -4  23        1.83        5.57     17.82 o
   3  -4  23        3.58        4.12     24.73 o
  -7  -3  23      142.47      153.12     41.22 o
  -6  -3  23        1.76       17.67     37.10 o
  -5  -3  23      547.24      520.02     47.11 o
  -4  -3  23       38.86       35.34     41.81 o
  -3  -3  23      427.05      448.17     48.88 o
  -2  -3  23      440.70      474.67     48.88 o
  -1  -3  23      121.62       91.04     15.61 o
   0  -3  23       82.40       95.63     15.11 o
   1  -3  23        1.61        6.37     23.26 o
   2  -3  23       10.10       42.02     18.07 o
   3  -3  23      149.52      170.16     27.68 o
   4  -3  23       36.22       68.32     28.27 o
  -7  -2  23       89.48       97.76     34.75 o
  -6  -2  23      179.48      173.14     35.34 o
  -5  -2  23       35.31       40.64     37.69 o
  -4  -2  23      459.47      428.15     43.58 o
  -3  -2  23      119.75      136.63     36.51 o
  -2  -2  23        5.82       30.62     34.16 o
  -1  -2  23      226.34      234.39     35.34 o
   0  -2  23       16.48       27.53     13.44 o
   1  -2  23      103.52       96.42     17.57 o
   2  -2  23      125.69      116.16     18.96 o
   3  -2  23       11.03       18.36     17.28 o
   4  -2  23        2.65       20.61     27.68 o
   5  -2  23        1.78       14.72     29.45 o
  -7  -1  23      505.00      515.31     48.88 o
  -6  -1  23      188.00      176.09     37.10 o
  -5  -1  23      730.18      771.49     51.24 o
  -4  -1  23      979.66     1038.27     56.54 o
  -3  -1  23        0.01       12.37     32.39 o
  -2  -1  23      772.02      756.44     41.52 o
  -1  -1  23      114.87      109.27     21.79 o
   0  -1  23       19.14       30.49     13.64 o
   1  -1  23      257.02      266.11     15.07 o
   2  -1  23        0.17        9.55     19.43 o
   3  -1  23      138.40      122.26     20.32 o
   4  -1  23       16.60        9.71     15.42 o
   5  -1  23        7.85       -0.59     29.45 o
   6  -1  23        7.89       18.85     30.04 o
  -7   0  23        4.76       10.74     26.42 o
  -6   0  23       35.29       34.43     25.13 o
  -5   0  23       60.62       46.53     32.39 o
  -4   0  23       61.29       60.07     30.04 o
  -3   0  23       17.20       35.34     31.21 o
  -2   0  23       32.00       46.92     13.55 o
  -1   0  23       58.07       61.25     31.80 o
   0   0  23        9.16       18.85     29.45 o
   1   0  23       29.17       38.11     12.05 o
   2   0  23      445.99      412.58     22.14 o
   3   0  23      362.30      355.68     21.84 o
   4   0  23       11.96        4.74     11.41 o
   5   0  23        6.73        1.18     28.86 o
   6   0  23       23.67       17.67     30.62 o
  -6   1  23     1045.93     1151.94     64.19 o
  -5   1  23      274.59      254.70     29.91 o
  -4   1  23     2776.69     2731.25     58.71 o
  -3   1  23     1092.83     1284.07     42.40 o
  -2   1  23      575.44      481.15     44.17 o
  -1   1  23     1021.70     1099.52     51.83 o
   0   1  23      653.40      683.47     24.84 o
   1   1  23        3.52        6.76     11.93 o
   2   1  23      934.10      938.65     22.97 o
   3   1  23       95.57      109.75     11.35 o
   4   1  23      650.24      660.28     22.20 o
   5   1  23      136.92      122.50     32.39 o
   6   1  23        9.28        1.77     26.50 o
   7   1  23        2.65      -11.19     27.09 o
  -6   2  23        4.79       10.60     39.46 o
  -5   2  23       97.79      141.93     40.64 o
  -4   2  23       55.38       48.29     35.92 o
  -3   2  23       53.58       44.17     37.10 o
  -2   2  23       11.40       13.11     13.97 o
  -1   2  23       36.64       33.23     20.32 o
   0   2  23        2.59       26.01     14.92 o
   1   2  23       48.28       22.11     14.99 o
   2   2  23        6.02       12.96     16.00 o
   3   2  23       85.08       79.77     13.32 o
   4   2  23       10.36       22.40     13.55 o
   5   2  23        3.08       15.90     24.15 o
   6   2  23       22.42        8.24     27.09 o
   7   2  23        1.18      -10.01     31.80 o
  -5   3  23     1060.32     1037.69     61.84 o
  -4   3  23       28.19       38.87     29.45 o
  -3   3  23     1891.84     1857.47     70.08 o
  -2   3  23      787.09      845.70     47.70 o
  -1   3  23       74.43       43.58     27.09 o
   0   3  23      648.44      678.44     43.58 o
   1   3  23      855.87      836.27     41.22 o
   2   3  23       38.77       52.41     24.15 o
   3   3  23      854.02      887.49     26.66 o
   4   3  23        8.20       10.48     13.72 o
   5   3  23      240.70      248.67     15.38 o
   6   3  23      147.26      179.62     31.80 o
   7   3  23        1.09        3.53     30.62 o
  -4   4  23      223.66      149.00     34.16 o
  -3   4  23      190.01      171.97     34.75 o
  -2   4  23        2.43       14.72     34.16 o
  -1   4  23      398.47      351.59     40.05 o
   0   4  23      497.28      411.07     35.92 o
   1   4  23      559.43      576.56     38.87 o
   2   4  23      429.76      401.65     31.80 o
   3   4  23        0.38        0.59     20.61 o
   4   4  23      148.84      140.30     15.84 o
   5   4  23       39.39       41.84     13.26 o
   6   4  23        1.27       -5.30     29.45 o
   7   4  23       76.75       37.69     32.39 o
  -4   5  23      641.18      675.50     53.59 o
  -3   5  23       76.16       93.05     33.57 o
  -2   5  23      669.52      641.34     50.06 o
  -1   5  23      588.74      606.59     46.53 o
   0   5  23        5.06       11.78     28.86 o
   1   5  23      352.26      352.18     34.75 o
   2   5  23      111.57      120.14     27.68 o
   3   5  23       47.22       40.64     22.38 o
   4   5  23      116.75      124.85     22.97 o
   5   5  23       14.65       18.50     14.24 o
   6   5  23        6.51       -5.30     27.68 o
   7   5  23      238.06      164.90     34.75 o
  -2   6  23      257.97      201.41     36.51 o
  -1   6  23      273.89      332.15     41.22 o
   0   6  23     1143.82     1094.22     52.41 o
   1   6  23      131.23      172.56     34.16 o
   2   6  23       20.37       22.97     25.32 o
   3   6  23      282.15      338.04     32.98 o
   4   6  23       14.24       42.40     22.38 o
   5   6  23      205.99      246.17     23.56 o
   6   6  23      185.76      160.78     31.80 o
   7   6  23       17.53        5.30     25.32 o
  -1   7  23       88.85      174.32     38.87 o
   0   7  23      137.13      117.20     35.92 o
   1   7  23       90.69       73.62     28.27 o
   2   7  23       64.18       64.19     28.27 o
   3   7  23       12.31        0.00     27.09 o
   4   7  23       21.98       15.90     22.97 o
   5   7  23       43.97        4.71     20.02 o
   7   7  23       20.53       34.16     34.75 o
   1   8  23      470.17      503.53     42.99 o
   2   8  23       25.83       26.50     27.09 o
   3   8  23      256.25      336.28     35.92 o
   4   8  23      391.65      374.56     35.34 o
   5   8  23        7.78       23.56     23.56 o
  -5  -6  24        6.71       50.06     41.22 o
  -4  -6  24       14.07       21.79     35.34 o
  -3  -6  24       13.69       12.37     38.28 o
  -2  -6  24       81.94      109.54     39.46 o
  -1  -6  24        0.40      -10.01     34.16 o
  -6  -5  24       58.01       54.18     47.11 o
  -5  -5  24      227.75      242.64     43.58 o
  -4  -5  24        0.27       -2.36     42.40 o
  -3  -5  24       67.58       70.67     41.22 o
  -2  -5  24      110.68       81.27     41.81 o
  -1  -5  24        9.84        1.18     38.28 o
   0  -5  24        3.20      -11.78     35.92 o
   1  -5  24       26.53       28.86     32.98 o
  -6  -4  24        7.48       20.02     34.75 o
  -5  -4  24      108.87      125.44     43.58 o
  -4  -4  24       12.98      -12.96     34.16 o
  -3  -4  24      230.74      190.22     38.87 o
  -2  -4  24        4.39       24.73     40.64 o
  -1  -4  24       61.86       32.39     38.28 o
   0  -4  24        0.12      -28.86     34.16 o
   1  -4  24       51.95       56.54     33.57 o
   2  -4  24        1.95        2.38     17.26 o
  -7  -3  24      251.51      292.11     47.70 o
  -6  -3  24       53.78       76.56     38.87 o
  -5  -3  24        7.92       13.55     31.21 o
  -4  -3  24      353.90      289.16     45.94 o
  -3  -3  24       43.27       45.35     39.46 o
  -2  -3  24      277.44      295.05     42.40 o
  -1  -3  24      125.14       76.56     34.16 o
   0  -3  24      204.38      161.86     16.69 o
   1  -3  24      110.74      122.37     21.79 o
   2  -3  24      107.05      117.31     19.66 o
   3  -3  24        0.04       18.61     17.67 o
  -7  -2  24       83.95       66.55     36.51 o
  -6  -2  24      109.59      141.93     34.16 o
  -5  -2  24      324.26      383.39     46.53 o
  -4  -2  24      144.06      130.74     32.39 o
  -3  -2  24      140.35      144.29     35.92 o
  -2  -2  24      829.37      917.55     56.54 o
  -1  -2  24       15.06       35.92     35.34 o
   0  -2  24        0.81        0.19     12.79 o
   1  -2  24       61.12       58.79     15.68 o
   2  -2  24        9.69       29.51     16.56 o
   3  -2  24      155.08      190.44     22.67 o
   4  -2  24        4.10        5.30     27.68 o
  -6  -1  24       56.84       63.01     37.69 o
  -5  -1  24      102.35       67.14     31.80 o
  -4  -1  24       70.53       41.81     37.69 o
  -3  -1  24      364.27      377.50     42.99 o
  -2  -1  24        0.26       18.26     34.75 o
  -1  -1  24      199.02      192.58     37.69 o
   0  -1  24      353.49      371.07     28.86 o
   1  -1  24       74.39       76.17     16.76 o
   2  -1  24      388.55      379.15     22.30 o
   3  -1  24       19.29       12.07     17.07 o
   4  -1  24       14.71       11.78     27.09 o
   5  -1  24       16.13       -4.71     29.45 o
  -6   0  24      381.61      358.35     30.81 o
  -5   0  24       43.45       52.41     33.57 o
  -4   0  24     1803.93     1837.45     71.85 o
  -3   0  24      393.13      352.18     41.22 o
  -2   0  24     1075.68     1041.81     55.95 o
  -1   0  24     1254.05     1392.22     58.30 o
   0   0  24       10.18       14.16     14.52 o
   1   0  24      437.59      490.17     17.80 o
   2   0  24      297.95      313.72     21.20 o
   3   0  24      281.16      268.47     20.39 o
   4   0  24      287.53      321.17     32.10 o
   5   0  24        6.01       -0.59     28.86 o
   6   0  24       16.99       11.78     25.91 o
  -6   1  24        2.90       -2.94     32.98 o
  -5   1  24        1.17        4.30     23.73 o
  -4   1  24        8.22       13.97     23.28 o
  -3   1  24       16.00       25.57     27.39 o
  -2   1  24       17.11       13.19     20.71 o
  -1   1  24        1.88       10.74     14.64 o
   0   1  24        7.50       14.51     14.17 o
   1   1  24        0.63       -2.41     10.55 o
   2   1  24       25.85       37.08     14.06 o
   3   1  24       28.66       19.41     12.61 o
   4   1  24       23.02       32.07     14.05 o
   5   1  24        4.13        7.07     27.09 o
   6   1  24        0.18      -14.72     31.21 o
  -5   2  24      304.12      345.11     46.53 o
  -4   2  24      610.48      590.69     45.35 o
  -3   2  24     2034.51     2064.18     73.62 o
  -2   2  24      441.29      442.28     40.64 o
  -1   2  24     1087.39      937.86     28.32 o
   0   2  24      142.15      206.14     31.51 o
   1   2  24       15.31       -0.59     23.56 o
   2   2  24      922.99     1030.73     40.34 o
   3   2  24       14.80       20.60     14.42 o
   4   2  24      148.39      162.62     15.91 o
   5   2  24      144.72      182.57     32.39 o
   6   2  24      111.90       87.75     31.80 o
   7   2  24       43.94       40.64     27.09 o
  -5   3  24        0.15      -20.61     39.46 o
  -4   3  24      135.12       95.99     30.04 o
  -3   3  24        4.32        0.59     29.45 o
  -2   3  24      427.62      410.48     41.81 o
  -1   3  24      164.53      136.04     31.21 o
   0   3  24       24.14       50.65     30.04 o
   1   3  24      198.55      170.79     28.27 o
   2   3  24       62.43       55.36     24.73 o
   3   3  24       30.12       37.54     15.41 o
   4   3  24      146.74      119.44     15.55 o
   5   3  24        3.74       11.78     26.50 o
   6   3  24       14.63        7.07     30.04 o
   7   3  24        1.87        5.30     31.21 o
  -4   4  24      350.24      255.00     40.05 o
  -3   4  24      676.41      669.61     48.29 o
  -2   4  24      813.42      795.64     51.83 o
  -1   4  24       29.30       23.56     33.57 o
   0   4  24      622.94      593.64     40.64 o
   1   4  24      329.68      326.26     35.34 o
   2   4  24        9.73       20.02     22.97 o
   3   4  24      382.86      389.87     30.04 o
   4   4  24      258.52      276.89     19.24 o
   5   4  24      257.55      232.10     16.76 o
   6   4  24      144.19      165.49     31.80 o
   7   4  24        0.43       11.19     30.62 o
  -3   5  24      234.65      256.77     42.99 o
  -2   5  24        3.69       -4.71     32.98 o
  -1   5  24      320.66      336.28     40.64 o
   0   5  24      449.60      487.04     40.05 o
   1   5  24       73.54       70.08     30.04 o
   2   5  24      696.61      768.55     41.22 o
   3   5  24      296.50      300.35     30.04 o
   4   5  24      176.01      176.68     25.32 o
   5   5  24      112.01      116.55     16.82 o
   6   5  24       34.85       24.15     30.04 o
   7   5  24       38.48       68.32     32.39 o
  -2   6  24      142.48      114.84     35.34 o
  -1   6  24      147.33      152.53     31.21 o
   0   6  24       44.15       61.25     30.04 o
   1   6  24       63.44       44.17     30.62 o
   2   6  24      244.45      202.59     32.39 o
   3   6  24      122.80      126.03     27.09 o
   4   6  24      189.58      163.13     25.91 o
   5   6  24        3.01       -4.71     18.26 o
   6   6  24       50.03       61.25     31.21 o
   7   6  24       50.46       58.30     27.09 o
  -1   7  24       57.20       88.93     38.28 o
   0   7  24      642.11      691.99     47.11 o
   1   7  24      265.83      250.29     38.28 o
   2   7  24       46.95       65.96     30.62 o
   3   7  24      233.98      224.38     31.21 o
   4   7  24        3.67       -4.71     22.38 o
   5   7  24       98.44       93.05     24.15 o
   1   8  24      119.73      103.65     35.92 o
   2   8  24       29.66       42.40     33.57 o
   3   8  24        0.83        2.94     30.62 o
   4   8  24        1.51       12.37     24.73 o
   5   8  24       32.79       24.73     22.97 o
  -5  -5  25        5.21        2.94     45.94 o
  -4  -5  25       35.16       -5.30     40.05 o
  -3  -5  25        8.91       17.08     44.76 o
  -2  -5  25        4.07       -2.94     36.51 o
  -1  -5  25        1.28       10.60     38.28 o
   0  -5  25      147.01      122.50     37.10 o
  -6  -4  25        0.35       24.73     32.98 o
  -5  -4  25      163.72      220.26     48.88 o
  -4  -4  25      170.01      164.90     44.76 o
  -3  -4  25       27.07       14.72     43.58 o
  -2  -4  25      289.16      266.78     43.58 o
  -1  -4  25      158.59       98.94     39.46 o
   0  -4  25      196.23      264.43     41.81 o
   1  -4  25        0.49        7.07     32.39 o
   2  -4  25        3.06        6.48     31.21 o
  -6  -3  25      351.42      359.83     47.11 o
  -5  -3  25      205.54      199.65     41.22 o
  -4  -3  25       81.45       78.33     31.21 o
  -3  -3  25      136.07      171.97     39.46 o
  -2  -3  25       42.86       42.40     38.28 o
  -1  -3  25      160.76      179.03     41.81 o
   0  -3  25       69.74       55.95     35.92 o
   1  -3  25       30.60       43.58     32.98 o
   2  -3  25       93.61       96.30     20.32 o
   3  -3  25       44.34       20.61     25.32 o
  -6  -2  25      138.35      135.45     37.10 o
  -5  -2  25        0.34       35.92     38.28 o
  -4  -2  25      330.21      329.80     41.22 o
  -3  -2  25       42.61       45.35     37.69 o
  -2  -2  25      247.54      326.26     40.64 o
  -1  -2  25      139.83      126.03     32.98 o
   0  -2  25        6.96        1.59     12.92 o
   1  -2  25      141.00      167.73     18.28 o
   2  -2  25      146.53      149.35     24.44 o
   3  -2  25        1.31        9.23     16.22 o
   4  -2  25       11.42       19.43     25.91 o
  -6  -1  25        2.30       14.13     31.80 o
  -5  -1  25      499.64      420.49     46.53 o
  -4  -1  25      538.76      589.51     51.24 o
  -3  -1  25      654.71      540.63     47.11 o
  -2  -1  25      763.77      776.79     53.00 o
  -1  -1  25       36.63       44.76     33.57 o
   0  -1  25      145.04      154.99     18.55 o
   1  -1  25      377.41      366.42     21.02 o
   2  -1  25       28.68       44.95     17.37 o
   3  -1  25       74.86      114.76     18.94 o
   4  -1  25       57.49       46.53     27.68 o
   5  -1  25        2.84        9.42     29.45 o
  -6   0  25       67.04       70.22     26.15 o
  -5   0  25        5.29       11.78     34.16 o
  -4   0  25       32.62       28.27     35.92 o
  -3   0  25       61.85       88.93     37.69 o
  -2   0  25        1.00      -12.96     37.10 o
  -1   0  25       14.94       49.47     34.16 o
   0   0  25      115.28      124.85     33.57 o
   1   0  25        5.64        3.63     14.80 o
   2   0  25        4.62       31.10     31.51 o
   3   0  25       28.48       10.63     15.61 o
   4   0  25        1.51       -1.96     16.40 o
   5   0  25        7.86        6.48     25.91 o
  -5   1  25        5.71        2.94     31.80 o
  -4   1  25     1148.41     1288.32     44.95 o
  -3   1  25      154.44      197.38     25.99 o
  -2   1  25      567.13      448.67     29.43 o
  -1   1  25     1053.02     1155.47    117.49 o
   0   1  25        4.97       24.67     28.56 o
   1   1  25      319.94      303.64     23.28 o
   2   1  25      357.27      403.10     18.60 o
   3   1  25       28.61       23.84     14.92 o
   4   1  25      269.54      269.14     30.04 o
   5   1  25       39.69       63.01     27.09 o
   6   1  25        0.57       11.19     27.09 o
  -5   2  25       69.71       93.64     31.80 o
  -4   2  25       21.31       31.80     36.51 o
  -3   2  25       22.86       31.21     31.21 o
  -2   2  25       75.94      107.77     34.75 o
  -1   2  25        9.89       28.86     27.09 o
   0   2  25       35.28       44.17     30.04 o
   1   2  25        2.55        4.71     25.32 o
   2   2  25        4.10       22.08     17.07 o
   3   2  25      102.84       87.38     16.77 o
   4   2  25       26.75       36.92     14.00 o
   5   2  25        2.00       33.57     25.91 o
   6   2  25        4.91        1.77     26.50 o
  -4   3  25        9.10       21.20     32.98 o
  -3   3  25     1386.65     1450.52     64.19 o
  -2   3  25       58.49      108.36     37.69 o
  -1   3  25      330.92      309.77     39.46 o
   0   3  25      692.17      668.43     42.40 o
   1   3  25        0.28        1.77     27.09 o
   2   3  25      938.07      859.24     40.64 o
   3   3  25      457.80      506.61     24.15 o
   4   3  25      102.14       71.23     15.43 o
   5   3  25      350.14      383.98     37.69 o
   6   3  25        4.28       15.90     27.09 o
  -3   4  25       62.60       35.34     29.45 o
  -2   4  25      138.86       90.69     38.28 o
  -1   4  25      177.69       95.41     35.34 o
   0   4  25      103.55      130.74     31.80 o
   1   4  25      682.41      638.39     41.81 o
   2   4  25      160.47      154.30     28.27 o
   3   4  25        0.14        8.24     21.79 o
   4   4  25      139.22      123.98     17.39 o
   5   4  25        0.33      -24.15     24.15 o
   6   4  25        1.54        7.07     22.97 o
   7   4  25       25.90       11.19     28.86 o
  -3   5  25       17.54       -6.48     33.57 o
  -2   5  25      280.28      261.48     40.05 o
  -1   5  25       64.73       83.04     35.34 o
   0   5  25      126.45      117.20     30.04 o
   1   5  25      240.74      280.33     36.51 o
   2   5  25        0.02       -5.30     24.15 o
   3   5  25      240.50      255.59     30.04 o
   4   5  25      151.99      136.63     23.56 o
   5   5  25      272.69      229.68     35.34 o
   6   5  25        3.33        4.71     28.27 o
  -1   6  25      498.92      498.23     44.17 o
   0   6  25      590.29      611.89     48.29 o
   1   6  25       11.44        8.83     26.50 o
   2   6  25      178.00      176.68     32.98 o
   3   6  25       86.34      100.71     26.50 o
   4   6  25        9.44       15.31     22.38 o
   5   6  25      152.41      131.33     23.56 o
   6   6  25       18.02       15.31     31.21 o
   0   7  25        6.41        5.30     30.62 o
   1   7  25        1.66       -4.12     31.80 o
   2   7  25       46.82       15.90     30.62 o
   3   7  25        2.65       -3.53     28.86 o
   4   7  25       26.39       28.86     24.73 o
   5   7  25      139.82      129.56     23.56 o
  -4  -5  26        0.99       22.38     40.64 o
  -3  -5  26       23.58        8.83     38.28 o
  -2  -5  26       83.20       70.67     36.51 o
  -1  -5  26       20.28       32.98     38.28 o
  -5  -4  26       10.32        0.59     37.10 o
  -4  -4  26      185.45      172.56     41.81 o
  -3  -4  26       30.71       28.27     35.34 o
  -2  -4  26       41.90       47.11     37.69 o
  -1  -4  26       82.51      111.31     37.69 o
   0  -4  26       19.21        7.66     35.92 o
   1  -4  26        2.41        8.24     31.80 o
  -5  -3  26      140.89      162.54     44.17 o
  -4  -3  26       63.64       94.23     38.87 o
  -3  -3  26        0.67        5.89     40.05 o
  -2  -3  26       87.62      135.45     41.22 o
  -1  -3  26       13.46       24.73     40.05 o
   0  -3  26        0.14       -4.71     32.39 o
   1  -3  26       75.11       49.47     34.75 o
   2  -3  26      112.59       78.33     30.04 o
  -6  -2  26       69.09      114.25     41.22 o
  -5  -2  26      430.80      442.87     49.47 o
  -4  -2  26        1.11       30.04     35.92 o
  -3  -2  26       36.18       48.29     38.28 o
  -2  -2  26      259.18      286.22     41.81 o
  -1  -2  26      146.41      178.44     40.05 o
   0  -2  26       56.18       50.65     31.80 o
   1  -2  26      253.23      210.79     19.79 o
   2  -2  26        0.25        0.43     16.83 o
   3  -2  26       51.07       35.92     25.32 o
  -5  -1  26        0.51      -23.56     36.51 o
  -4  -1  26       37.10       93.64     40.64 o
  -3  -1  26      219.20      217.31     37.69 o
  -2  -1  26       35.86       34.16     37.10 o
  -1  -1  26      123.64      143.70     33.57 o
   0  -1  26       60.39       64.78     32.98 o
   1  -1  26        5.49        4.93     15.15 o
   2  -1  26        0.73       -5.87     15.84 o
   3  -1  26       40.27       30.33     16.66 o
   4  -1  26       61.90       80.09     29.45 o
  -5   0  26      258.93      269.60     42.99 o
  -4   0  26     1018.82     1103.06     56.54 o
  -3   0  26      242.53      189.04     42.99 o
  -2   0  26      829.39      928.15     55.36 o
  -1   0  26      829.56      811.54     51.83 o
   0   0  26      134.44      209.66     36.51 o
   1   0  26      164.31      174.83     29.45 o
   2   0  26      305.74      327.89     21.36 o
   3   0  26       84.50       85.79     13.43 o
   4   0  26      182.93      223.20     31.80 o
   5   0  26       18.13       13.55     26.50 o
  -5   1  26        0.16        6.48     37.10 o
  -4   1  26       15.60       31.62     22.97 o
  -3   1  26       74.51       55.56     24.78 o
  -2   1  26       18.07       26.63     23.73 o
  -1   1  26        7.83       35.61     33.86 o
   0   1  26       13.52        9.57     21.03 o
   1   1  26        0.74       10.06     19.28 o
   2   1  26       13.63        9.84     13.57 o
   3   1  26        3.33       -1.03     14.50 o
   4   1  26        0.03       -0.59     25.91 o
   5   1  26        0.22       14.72     28.27 o
  -4   2  26      562.93      561.83     50.06 o
  -3   2  26      812.47      872.79     57.13 o
  -2   2  26      215.70      209.07     37.10 o
  -1   2  26     1144.34     1285.62     58.89 o
   0   2  26      357.01      401.06     37.10 o
   1   2  26      129.31      105.42     27.68 o
   2   2  26      825.81      859.35    113.07 o
   3   2  26       34.48       25.77     14.92 o
   4   2  26       98.82      103.65     25.91 o
   5   2  26       63.09       84.22     30.62 o
   6   2  26       18.96       34.75     29.45 o
  -4   3  26       69.78       25.32     36.51 o
  -3   3  26        0.81       22.38     35.92 o
  -2   3  26      407.84      428.74     42.40 o
  -1   3  26       46.12       58.30     34.16 o
   0   3  26       11.80       38.28     32.39 o
   1   3  26       24.81       16.49     27.09 o
   2   3  26        9.16       24.15     24.15 o
   3   3  26       19.39       38.80     17.08 o
   4   3  26       80.96       69.13     16.22 o
   5   3  26        0.02       -6.48     24.15 o
   6   3  26        0.29       -6.48     28.86 o
  -3   4  26      625.49      623.08     48.88 o
  -2   4  26      122.53      114.25     37.10 o
  -1   4  26      150.97      141.34     35.92 o
   0   4  26      853.25      799.76     48.88 o
   1   4  26       93.47       93.05     28.86 o
   2   4  26       16.39       31.21     24.73 o
   3   4  26      489.59      504.12     34.16 o
   4   4  26       89.40       89.02     17.21 o
   5   4  26       52.10       73.62     30.04 o
   6   4  26      103.37      169.61     32.98 o
  -2   5  26       19.13       28.86     34.16 o
  -1   5  26      236.40      246.17     40.05 o
   0   5  26      284.78      269.14     34.75 o
   1   5  26      185.80      157.24     34.16 o
   2   5  26      459.20      466.43     35.92 o
   3   5  26      135.03      133.69     27.68 o
   4   5  26      182.77      189.63     24.73 o
   5   5  26        1.81       -1.77     30.04 o
   6   5  26        0.02       -3.53     30.04 o
  -1   6  26        2.27       -4.12     32.98 o
   0   6  26      150.97      167.84     38.87 o
   1   6  26      146.59       54.77     28.86 o
   2   6  26       92.46       23.56     27.09 o
   3   6  26       55.32       54.77     27.09 o
   4   6  26       66.90       52.41     24.15 o
   1   7  26      265.85      265.02     35.92 o
   2   7  26      337.41      472.32     40.05 o
   3   7  26      259.81      254.42     32.98 o
   4   7  26        0.21        1.18     24.73 o
  -4  -4  27       47.89       54.18     41.22 o
  -3  -4  27       30.52       38.28     40.05 o
  -2  -4  27       92.23       35.92     40.64 o
  -1  -4  27        4.31       -4.12     36.51 o
   0  -4  27        8.51       24.15     38.28 o
  -4  -3  27       18.01       67.73     41.81 o
  -3  -3  27      247.24      246.17     37.69 o
  -2  -3  27      106.82       99.53     38.28 o
  -1  -3  27      209.59      234.39     38.87 o
   0  -3  27       20.54       26.50     32.39 o
   1  -3  27       81.86       91.28     35.34 o
  -5  -2  27       25.53       21.79     38.87 o
  -4  -2  27      128.70      129.56     40.64 o
  -3  -2  27       36.07       37.69     37.10 o
  -2  -2  27      237.41      193.76     41.81 o
  -1  -2  27       29.07       46.53     32.39 o
   0  -2  27        0.45       21.20     33.57 o
   1  -2  27       82.32       81.27     32.39 o
   2  -2  27       17.94       21.20     26.50 o
  -5  -1  27      417.00      406.36     50.06 o
  -4  -1  27      161.70      122.50     41.81 o
  -3  -1  27      244.90      256.77     38.87 o
  -2  -1  27      670.33      617.78     49.47 o
  -1  -1  27       24.28       24.73     28.86 o
   0  -1  27      316.80      279.74     35.92 o
   1  -1  27      338.18      343.73     21.76 o
   2  -1  27        4.15       12.83     16.56 o
   3  -1  27       11.55       26.88     16.45 o
  -5   0  27        1.28       13.18     25.55 o
  -4   0  27        6.34       -1.77     32.98 o
  -3   0  27       86.65       82.45     38.28 o
  -2   0  27       12.85       24.15     34.75 o
  -1   0  27       12.42       10.60     34.16 o
   0   0  27       11.68       13.55     32.39 o
   1   0  27        1.06        5.62     15.60 o
   2   0  27       26.73       34.70     15.99 o
   3   0  27        0.44        3.07     16.00 o
   4   0  27       17.03       10.01     25.91 o
  -4   1  27      748.18      825.87     41.81 o
  -3   1  27       36.30       43.77     23.14 o
  -2   1  27      926.42      915.48     40.34 o
  -1   1  27     1306.62     1269.84     41.54 o
   0   1  27        3.49        5.68     22.25 o
   1   1  27      148.59      169.82     22.67 o
   2   1  27      425.08      401.54     19.23 o
   3   1  27        0.24        1.73     14.74 o
   4   1  27      101.05       90.11     28.86 o
   5   1  27       16.51       27.68     28.86 o
  -4   2  27        9.28       56.54     35.34 o
  -3   2  27        0.80       10.60     28.86 o
  -2   2  27       43.18       25.32     33.57 o
  -1   2  27       20.01       34.16     31.21 o
   0   2  27        0.58       -2.94     30.62 o
   1   2  27        7.61       38.28     28.27 o
   2   2  27        0.34       10.01     25.32 o
   3   2  27       50.51       42.45     16.52 o
   4   2  27        5.89       -1.77     26.50 o
   5   2  27        5.31        4.12     28.86 o
  -3   3  27     1134.70     1154.29     63.01 o
  -2   3  27      116.01      104.83     32.98 o
  -1   3  27     1202.43     1191.98     56.54 o
   0   3  27      910.64      905.77     51.83 o
   1   3  27       16.17       12.96     23.56 o
   2   3  27      369.41      398.70     34.75 o
   3   3  27      199.38      244.12     20.17 o
   4   3  27       12.64       -0.59     23.56 o
   5   3  27      216.07      245.58     36.51 o
  -2   4  27      119.67       91.87     35.34 o
  -1   4  27       82.00       46.53     32.39 o
   0   4  27        0.57       16.49     32.98 o
   1   4  27      277.18      234.98     34.16 o
   2   4  27       45.33       53.59     26.50 o
   3   4  27       78.81       77.74     24.73 o
   4   4  27      117.24      103.94     20.32 o
   5   4  27        0.70       10.01     29.45 o
  -1   5  27       32.34       28.86     37.10 o
   0   5  27      502.73      434.63     41.22 o
   1   5  27      306.20      334.51     40.05 o
   2   5  27       17.67       25.32     25.91 o
   3   5  27      224.64      207.89     28.86 o
   4   5  27       12.03        1.77     21.20 o
   5   5  27        1.79        4.71     30.04 o
   0   6  27       94.99       61.84     36.51 o
   1   6  27       82.57      120.73     33.57 o
   2   6  27       66.19       17.08     27.68 o
   3   6  27        9.94        5.89     24.73 o
   4   6  27        8.72        7.07     23.56 o
  -3  -3  28       11.14       25.32     40.05 o
  -2  -3  28       42.14       47.70     38.28 o
  -1  -3  28        4.48       35.34     37.10 o
   0  -3  28       95.26      127.21     39.46 o
  -4  -2  28       15.74       31.21     39.46 o
  -3  -2  28      225.67      208.48     35.34 o
  -2  -2  28        2.33        2.94     31.21 o
  -1  -2  28       73.59      116.02     37.69 o
   0  -2  28       52.05       60.66     35.34 o
   1  -2  28        8.31        8.24     29.45 o
   2  -2  28        1.99       14.72     27.09 o
  -4  -1  28       18.59       24.73     39.46 o
  -3  -1  28      100.30       98.94     34.16 o
  -2  -1  28       45.80       15.90     30.62 o
  -1  -1  28      111.19      104.24     37.10 o
   0  -1  28        0.05       21.20     34.16 o
   1  -1  28       66.91       68.32     30.04 o
   2  -1  28        1.62       -0.59     27.09 o
   3  -1  28        1.64      -15.90     22.38 o
  -4   0  28      495.63      544.76     53.00 o
  -3   0  28      206.75      222.61     39.46 o
  -2   0  28      666.93      755.00     52.41 o
  -1   0  28       46.43       46.53     34.16 o
   0   0  28      380.26      420.49     41.81 o
   1   0  28       49.65       44.41     15.76 o
   2   0  28       52.74       47.58     13.86 o
   3   0  28       13.30       31.88     16.64 o
  -4   1  28       23.16       21.89     23.88 o
  -3   1  28       30.57       25.40     22.78 o
  -2   1  28        2.14       36.04     24.75 o
  -1   1  28        4.95       36.07     23.28 o
   0   1  28       32.52       17.36     22.89 o
   1   1  28        1.99        2.89     20.59 o
   2   1  28        1.05        7.89     15.34 o
   3   1  28       13.51       18.26     24.15 o
   4   1  28        9.04       -7.66     25.32 o
  -3   2  28      664.40      649.00     54.77 o
  -2   2  28      459.16      407.54     42.99 o
  -1   2  28      853.73      965.25     54.77 o
   0   2  28      101.16      170.20     36.51 o
   1   2  28      359.15      372.79     37.69 o
   2   2  28      141.41      150.18     28.27 o
   3   2  28        2.16        3.54     16.00 o
   4   2  28       78.09       84.81     28.86 o
  -2   3  28      150.36      128.97     40.64 o
  -1   3  28       22.77       52.41     37.10 o
   0   3  28       27.72       27.09     30.04 o
   1   3  28        7.80        0.00     28.27 o
   2   3  28       32.15       31.21     24.73 o
   3   3  28        2.98       17.67     21.79 o
   4   3  28       56.79       26.50     28.27 o
  -1   4  28      206.46      181.39     35.34 o
   0   4  28      960.29     1008.24     54.18 o
   1   4  28      101.22      133.69     32.98 o
   2   4  28       61.89       67.73     28.27 o
   3   4  28      195.64      232.63     28.86 o
   4   4  28       15.25       41.81     29.45 o
   0   5  28        3.11       -0.59     31.80 o
   1   5  28       36.43       25.32     31.80 o
   2   5  28      214.11      250.88     33.57 o
   3   5  28        1.74        5.89     25.32 o
  -2  -2  29      128.11      134.27     38.87 o
  -1  -2  29        8.03        8.24     34.75 o
   0  -2  29       24.79       28.27     33.57 o
  -3  -1  29      277.14      281.51     38.28 o
  -2  -1  29      164.25      155.48     35.34 o
  -1  -1  29       10.29       -1.77     35.34 o
   0  -1  29      342.64      403.41     43.58 o
   1  -1  29        2.65       15.31     31.80 o
  -3   0  29       39.51       30.04     30.04 o
  -2   0  29        6.86       -8.24     32.39 o
  -1   0  29        9.30       27.68     33.57 o
   0   0  29        1.10        2.36     30.04 o
   1   0  29        3.46      -10.01     30.04 o
   2   0  29       46.62       40.07     18.86 o
  -3   1  29       47.77       50.91     26.61 o
  -2   1  29      291.00      245.93     27.92 o
  -1   1  29      326.41      386.47     29.30 o
   0   1  29       62.56       66.74     23.92 o
   1   1  29      238.78      283.02     26.24 o
   2   1  29       78.08       86.13     17.36 o
   3   1  29      146.70      124.26     27.68 o
  -2   2  29       10.43       25.32     37.10 o
  -1   2  29        3.04       17.08     35.34 o
   0   2  29       22.89        2.36     28.86 o
   1   2  29        0.76       29.45     30.04 o
   2   2  29       18.56       20.02     25.32 o
   3   2  29        3.77        6.48     24.15 o
  -1   3  29      411.16      438.75     42.40 o
   0   3  29      275.86      206.12     40.05 o
   1   3  29       55.40       55.36     28.27 o
   2   3  29      107.03      133.10     29.45 o
   3   3  29       47.29       58.89     24.15 o
   0   4  29       68.73       53.00     31.80 o
   1   4  29      389.91      422.85     42.40 o
   2   4  29        4.78       -7.07     24.15 o
   3   4  29       82.43       84.81     25.91 o
  -1   0  30        2.78       -8.24     31.80 o
   0   0  30      143.53      128.39     34.75 o
   1   0  30       36.80       51.15     22.38 o
  -1   1  30        1.00       23.88     22.62 o
   0   1  30       10.04       17.37     22.90 o
   1   1  30        3.63      -11.78     29.45 o
   2   1  30        0.52       25.32     25.91 o
  -1   2  30       29.94       49.47     32.39 o
   0   2  30       81.02       71.85     34.75 o
   1   2  30      331.79      324.50     36.51 o
   2   2  30       30.05       32.39     27.09 o
   0   3  30      161.78      176.09     35.92 o
   1   3  30        5.38       28.27     30.62 o
   2   3  30       10.59       23.56     25.91 o
 
